# Supplementary material for: Psychometric properties of the Chinese version of the health behavior motivation scale: a translation and validation study
Source: Front Psychol. 2024 Jan 17;15:1279816. doi: 10.3389/fpsyg.2024.1279816 (PMC10827909; doi:10.3389/fpsyg.2024.1279816)
Supplement: SUPPLEMENTARY TABLE 1 — Raw data for the Chinese version of the health behavior motivation scale. [file Table_1.xlsx]

## Sheet: Sheet1
Number	Sex	Age	Your age is	Education level	Residence	Work status	Marital status	Health self-assessment	A1	A2	A3	A4	A5	A6	B1	B2	B3	B4	B5	B6	C1	C2	C3	C4	C5	C6	D1	D2	D3	D4	D5	D6	E1	E2	E3	E4	E5	E6	Sum
1	1	1	23	3	2	2	1	2	5	5	5	4	5	5	2	2	2	2	3	3	4	4	4	4	5	4	4	3	3	3	3	3	2	2	1	1	1	1	95
2	2	1	22	3	2	2	1	3	4	5	5	5	5	4	1	1	1	1	1	2	4	5	5	3	4	5	3	3	2	3	3	3	1	1	2	1	1	1	85
3	2	1	24	3	2	1	1	3	4	4	5	5	5	5	2	2	2	2	2	2	4	4	4	4	4	4	4	4	4	4	4	2	1	1	1	1	2	1	93
4	1	2	43	3	2	1	1	3	5	4	4	4	4	4	2	1	2	2	2	2	4	4	4	4	5	4	3	3	4	3	3	3	1	1	1	1	1	3	88
5	1	2	44	3	1	1	2	2	5	5	5	5	5	5	1	1	1	1	1	3	4	4	4	4	3	5	3	4	4	4	4	4	2	2	1	1	1	1	93
6	1	1	22	3	2	1	1	3	4	4	4	4	2	4	5	5	5	5	5	5	5	4	5	5	4	5	5	1	1	1	1	5	1	1	1	1	1	1	100
7	2	1	20	3	2	2	1	3	5	5	5	5	5	5	5	5	5	5	3	5	5	5	4	4	4	3	4	3	3	4	4	4	1	1	1	1	1	1	111
8	2	2	42	3	2	1	2	2	4	4	4	5	5	5	3	3	3	4	4	3	2	2	2	2	2	1	4	4	4	5	5	5	1	1	1	1	1	1	91
9	1	1	19	3	2	1	2	3	5	5	5	5	5	5	5	5	5	5	5	5	4	4	4	4	4	3	5	5	5	5	5	5	1	1	1	1	1	1	119
10	2	2	37	3	2	1	2	3	5	5	5	5	5	5	5	5	5	5	5	5	5	5	5	5	5	5	1	1	1	5	1	5	1	1	1	1	1	1	110
11	2	2	46	2	2	2	1	3	5	5	5	5	5	5	5	5	5	5	4	5	4	5	4	4	4	4	4	3	3	3	4	4	1	2	1	2	1	1	113
12	1	3	63	1	2	2	1	3	5	4	5	4	5	5	5	4	5	4	5	5	5	4	5	4	5	5	5	5	5	5	1	4	1	2	2	1	2	1	118
13	2	2	57	2	2	1	1	3	5	5	5	5	4	4	4	5	5	5	4	4	3	3	3	4	4	2	4	2	3	4	2	4	2	1	2	2	1	1	102
14	2	1	33	3	1	2	1	2	4	5	5	4	4	4	5	4	5	5	5	4	5	5	4	5	5	5	4	2	3	3	2	2	2	2	2	2	1	1	109
15	2	2	38	2	2	2	1	3	4	5	3	5	5	5	3	3	4	5	3	3	4	4	5	4	3	4	4	4	4	4	4	4	2	2	2	2	1	1	106
16	2	1	25	3	2	2	1	2	4	4	4	4	4	3	4	4	4	4	4	4	4	4	4	4	4	2	4	3	3	4	3	4	2	2	2	2	2	1	101
17	1	3	66	1	1	2	2	1	5	5	5	5	5	5	3	4	4	4	4	4	5	5	4	5	5	4	4	4	4	4	5	4	2	2	3	1	1	1	116
18	2	1	23	3	1	2	1	2	4	4	5	5	4	5	4	3	4	5	3	4	3	4	5	3	4	3	2	1	2	1	2	1	2	3	2	3	2	1	94
19	2	2	38	3	1	2	2	2	5	5	5	5	5	5	5	5	5	5	5	5	3	5	5	5	5	5	4	3	5	5	4	4	2	3	4	1	2	1	126
20	2	3	65	3	1	1	2	3	5	4	5	4	5	5	5	5	4	5	5	5	5	5	4	4	5	5	5	4	5	4	5	4	3	1	1	1	1	1	120
21	2	1	26	3	1	1	1	2	5	4	5	3	4	4	4	5	4	5	5	5	4	5	4	4	4	4	5	2	2	1	4	4	3	2	2	1	1	1	106
22	2	2	51	2	2	2	2	2	5	5	5	5	5	5	5	5	5	5	5	5	5	5	5	5	5	5	5	3	2	5	5	5	3	3	1	3	1	1	127
23	2	1	19	3	2	2	1	3	4	5	5	4	3	4	5	4	4	5	3	4	4	5	5	4	5	5	4	3	3	4	4	2	3	3	2	2	3	1	112
24	1	1	19	3	2	2	1	3	5	4	5	5	5	4	5	5	5	4	4	4	4	4	4	4	4	3	3	1	1	4	1	1	4	2	2	1	1	1	100
25	2	1	21	3	2	2	1	2	4	4	5	4	4	2	4	2	2	4	5	4	5	4	5	2	4	2	5	2	2	4	5	5	4	5	5	5	1	1	110
26	2	1	24	3	1	1	1	2	4	5	5	3	3	4	5	3	4	5	3	5	5	4	3	4	5	4	4	4	5	3	5	3	5	3	2	1	1	1	111
27	1	2	37	3	2	1	2	3	4	5	5	4	4	5	5	4	4	5	5	4	4	4	5	4	4	4	4	4	4	5	4	3	1	1	1	1	2	2	111
28	1	1	28	2	2	1	2	2	5	5	5	5	5	5	4	4	3	4	4	4	2	2	2	2	3	2	4	4	4	4	3	4	1	1	1	1	2	2	97
29	2	1	29	3	1	2	1	2	5	4	5	5	4	4	4	3	5	4	3	4	4	5	4	5	5	4	4	5	5	4	3	2	1	1	1	2	1	2	108
30	1	1	32	3	1	1	1	3	4	5	3	4	5	4	5	3	4	5	3	4	5	4	3	4	5	4	5	3	4	5	4	3	1	2	1	2	3	2	109
31	1	1	33	2	1	2	1	2	4	4	4	5	4	4	4	5	4	4	4	5	4	4	3	4	4	3	3	4	4	4	5	3	1	2	2	1	2	2	106
32	1	1	33	3	1	1	1	2	4	5	4	4	5	4	4	5	5	4	4	5	3	3	4	4	3	4	5	4	4	5	3	4	1	2	2	2	1	2	109
33	2	1	24	3	2	1	2	2	4	4	4	4	5	4	4	5	5	4	4	3	3	4	3	4	3	4	3	3	4	4	3	2	1	2	2	2	2	2	101
34	2	2	56	3	2	1	2	2	5	5	5	4	4	4	5	4	4	4	3	4	4	4	4	5	5	5	4	4	3	4	3	3	1	2	2	3	2	2	111
35	2	1	23	3	2	2	1	2	4	5	4	5	5	2	4	3	5	5	2	4	5	5	4	5	4	3	2	1	2	3	1	4	1	2	4	4	1	2	101
36	1	1	23	3	2	1	2	3	4	5	4	4	4	5	4	5	4	4	4	5	4	5	4	4	5	4	4	5	4	4	5	4	2	1	1	1	2	2	113
37	2	3	62	3	2	2	2	3	5	4	4	5	4	5	4	3	4	5	4	4	5	4	4	5	5	4	5	4	4	5	4	4	2	1	2	1	2	2	114
38	1	1	33	3	2	1	2	3	5	4	4	5	5	4	5	4	5	5	4	5	4	5	5	4	5	4	5	4	4	5	4	5	2	1	2	2	1	2	119
39	2	1	35	3	1	2	1	2	4	4	4	4	4	4	4	3	4	4	4	3	3	3	3	3	3	3	4	3	3	3	3	3	2	1	2	2	2	2	94
40	2	2	36	1	1	2	2	2	3	3	3	2	2	2	2	4	4	3	2	3	4	4	2	3	2	4	2	3	4	2	3	2	2	1	2	5	4	2	84
41	1	1	27	3	2	1	2	3	4	4	3	5	5	3	5	4	4	5	3	5	4	3	5	4	5	5	4	3	2	3	1	2	2	1	3	4	2	2	105
42	2	1	23	3	2	2	1	2	5	5	5	5	4	5	5	4	4	5	5	5	5	5	5	5	5	5	4	3	3	3	3	5	2	2	1	1	2	2	118
43	1	2	45	3	2	1	2	3	4	5	4	4	5	4	5	4	5	5	4	5	4	4	5	4	5	5	4	5	4	5	5	4	2	2	1	2	1	2	118
44	2	1	34	3	2	1	1	3	4	4	5	4	5	4	4	5	4	4	4	4	4	4	4	3	4	5	4	3	3	3	4	4	2	2	1	2	2	2	107
45	2	1	33	3	2	2	1	3	5	5	5	5	4	4	5	4	4	5	3	4	4	4	4	4	5	4	4	3	3	4	3	4	2	2	2	1	2	2	110
46	1	1	24	3	2	1	1	2	4	5	4	4	4	4	5	5	4	4	4	5	5	3	4	4	4	4	5	4	5	5	5	4	2	2	2	2	1	2	115
47	2	1	22	3	1	2	1	2	4	4	4	4	4	4	4	3	3	4	3	4	3	3	3	3	3	3	4	3	3	3	3	3	2	2	2	2	2	2	94
48	2	1	22	3	2	2	1	2	5	5	5	5	5	5	5	5	5	5	5	5	4	4	5	4	5	5	3	3	3	4	3	2	2	2	2	2	2	2	117
49	2	1	26	3	2	1	1	2	4	4	4	4	4	4	4	4	4	4	4	4	4	4	3	4	4	2	4	3	2	3	2	2	2	2	2	2	2	2	97
50	2	3	69	1	1	2	2	3	5	4	5	5	5	3	5	4	4	5	3	3	3	3	3	3	5	5	5	5	5	5	1	5	2	2	2	2	2	2	111
51	2	1	29	3	1	2	1	2	4	4	4	4	4	4	5	5	5	5	3	5	4	4	4	4	4	4	4	3	3	3	2	3	2	2	2	2	2	2	106
52	1	1	20	3	2	2	1	2	5	5	5	5	5	5	5	5	5	5	5	5	5	5	5	5	5	5	4	4	3	5	3	3	2	2	2	2	2	2	124
53	2	1	27	3	2	1	2	2	4	4	5	4	4	5	4	4	4	5	3	4	4	4	3	4	4	4	2	2	1	2	3	2	2	2	2	2	2	2	97
54	2	2	45	1	1	2	2	2	1	4	1	1	1	1	2	2	2	2	2	2	2	2	2	2	2	2	2	2	2	2	2	2	2	2	2	2	2	2	57
55	1	1	31	3	2	1	1	2	4	5	5	4	4	4	5	5	4	4	4	5	5	5	4	4	4	5	5	4	4	4	4	4	2	2	2	2	2	2	117
56	2	1	30	3	2	1	1	3	4	4	4	4	4	4	4	4	4	4	4	4	4	4	4	4	4	4	4	4	4	4	4	5	2	2	2	2	2	2	109
57	1	1	23	3	1	2	1	2	4	5	5	5	4	4	4	5	4	3	4	4	2	4	4	2	4	4	4	4	3	4	4	4	2	2	2	2	2	2	106
58	2	2	45	2	2	1	2	3	4	4	4	4	4	4	4	4	4	4	5	4	4	5	5	5	5	5	4	4	5	4	4	5	2	2	2	2	2	2	116
59	2	1	33	3	2	2	1	3	4	5	5	5	4	4	4	4	4	4	4	3	2	3	3	4	3	3	3	3	3	3	3	3	2	2	2	2	2	2	98
60	1	2	42	3	2	1	1	3	4	4	4	4	4	5	4	3	3	3	2	3	4	4	3	3	3	3	4	2	4	4	4	3	2	2	2	2	3	2	97
61	2	1	24	3	1	2	1	2	5	5	5	5	5	5	5	5	5	5	5	5	5	5	5	5	5	5	3	3	3	3	3	3	2	2	2	3	2	2	121
62	2	1	25	3	2	2	1	2	4	4	4	5	4	5	4	4	5	4	4	5	4	4	4	4	4	3	4	4	3	3	3	4	2	3	2	2	1	2	108
63	1	3	63	2	1	2	2	1	2	3	2	3	2	3	2	2	3	2	3	2	2	3	2	3	2	3	3	2	2	3	2	3	2	3	2	2	3	2	73
64	2	1	24	3	2	1	2	3	4	5	4	5	4	5	4	5	4	4	5	5	4	4	5	5	4	5	4	5	4	4	5	5	2	3	2	2	4	2	123
65	2	1	25	3	2	2	1	2	4	4	4	4	4	4	4	4	3	3	4	4	4	3	3	4	3	4	4	4	3	3	3	3	2	3	2	3	2	2	101
66	1	1	26	3	2	1	2	2	5	3	4	3	2	4	2	4	2	4	3	2	5	3	2	4	3	3	5	2	4	3	2	3	2	3	2	4	3	2	93
67	2	1	32	3	2	1	2	3	5	5	4	4	5	5	5	5	4	4	5	4	4	4	5	5	4	5	3	3	2	3	4	2	2	3	3	1	2	2	112
68	1	3	71	2	2	2	2	3	2	3	3	2	3	4	2	3	3	3	2	3	2	3	4	2	3	3	2	3	4	2	3	3	2	3	3	2	3	2	82
69	2	1	30	3	2	2	1	2	4	5	5	4	3	3	3	3	4	3	3	4	3	3	2	3	3	2	2	3	2	3	3	2	2	3	4	4	3	2	93
70	1	2	58	3	1	1	2	2	4	3	2	3	4	2	3	4	4	2	3	4	4	3	4	3	2	4	2	4	3	2	4	3	2	4	2	4	3	2	93
71	2	1	31	3	2	2	1	2	4	4	4	4	4	3	4	3	3	3	3	3	4	4	4	4	4	4	4	3	3	3	3	2	2	4	3	4	2	2	101
72	1	1	28	3	1	2	1	2	5	5	5	5	5	4	5	4	5	5	4	4	4	3	4	4	4	4	5	3	2	3	3	2	3	2	2	2	1	2	109
73	1	1	29	3	2	1	1	2	4	5	5	4	4	4	4	4	4	4	4	5	4	5	5	5	5	4	5	4	3	3	3	3	3	2	2	2	2	2	113
74	2	1	34	3	2	1	1	2	5	5	5	5	4	4	5	4	4	3	3	3	5	5	4	4	4	4	2	2	1	1	2	2	3	2	2	3	2	2	100
75	2	2	54	3	2	1	1	2	2	3	2	2	3	2	2	3	2	2	2	2	2	2	2	3	2	2	2	3	2	2	2	2	3	2	3	2	2	2	67
76	1	1	26	3	1	2	1	3	5	5	5	5	4	4	4	4	5	4	4	5	3	3	3	4	4	3	2	2	3	1	2	3	3	2	3	3	3	2	103
77	2	1	24	2	2	1	1	2	4	3	4	4	3	4	3	3	3	3	4	3	3	4	4	3	4	3	4	3	3	3	2	3	3	2	3	3	4	2	97
78	2	1	22	3	2	1	1	2	4	3	2	3	4	3	3	2	3	4	4	3	4	2	3	4	3	2	2	3	4	3	2	3	3	2	4	3	2	2	89
79	1	2	37	3	2	1	2	2	4	2	3	1	2	4	2	4	4	2	5	5	4	2	2	1	2	2	4	4	3	2	2	3	3	2	4	3	3	2	86
80	2	1	25	3	2	2	1	2	4	4	4	4	4	4	5	3	3	3	3	3	4	4	4	4	4	4	4	2	2	2	2	2	3	3	2	2	2	2	96
81	1	2	51	3	1	2	2	3	3	4	4	4	3	3	3	3	3	3	4	4	3	3	3	3	4	4	4	4	4	4	3	3	3	3	2	2	2	2	97
82	2	1	23	3	1	2	1	2	3	4	4	3	4	3	4	2	2	2	4	2	3	3	3	3	2	2	4	4	3	4	3	3	3	3	3	4	3	2	92
83	2	1	25	3	1	2	1	2	4	5	5	4	4	4	4	3	3	3	4	3	4	4	5	5	5	4	5	2	3	3	3	2	3	3	4	4	3	2	110
84	2	1	25	3	1	2	1	2	3	4	3	4	3	4	3	3	3	4	4	4	3	4	3	4	3	4	3	3	3	4	4	4	3	3	4	4	4	2	104
85	1	1	26	3	2	2	1	1	1	4	4	4	3	2	3	2	4	4	2	3	2	3	2	3	3	3	5	3	1	3	4	3	3	4	2	4	3	2	89
86	2	3	66	2	1	2	1	1	4	4	3	3	5	4	4	5	5	4	3	4	5	2	3	2	2	2	4	5	5	4	2	1	3	4	4	2	1	2	101
87	1	1	23	3	2	2	1	3	3	4	4	3	4	3	3	3	3	4	3	4	4	4	4	3	3	3	3	4	3	2	4	3	3	4	4	3	3	2	100
88	1	3	67	2	2	2	2	2	4	4	3	4	4	4	3	3	4	4	3	4	4	3	4	4	3	3	4	4	4	3	4	4	3	4	4	4	3	2	108
89	2	1	26	3	2	2	1	3	4	5	5	4	4	3	4	5	4	4	5	4	4	4	5	3	5	4	4	2	2	4	4	4	4	2	2	2	2	2	110
90	2	3	62	2	2	1	2	2	4	5	5	4	4	5	4	5	4	4	3	4	4	4	5	4	5	5	4	4	5	4	5	4	4	3	2	3	4	2	122
91	2	1	21	1	1	2	1	1	3	4	2	3	2	4	3	4	2	3	4	2	3	4	2	3	2	4	3	4	2	3	3	2	4	3	3	3	2	2	88
92	2	1	22	3	1	1	1	2	4	4	4	4	5	4	4	5	4	4	5	4	4	4	3	3	4	3	3	3	3	4	4	4	4	3	3	3	4	2	112
93	1	2	42	3	1	2	1	3	4	5	4	3	4	3	5	4	3	4	3	4	3	5	3	5	3	4	3	4	4	3	5	2	4	3	4	3	4	2	110
94	1	1	21	3	2	1	1	2	5	4	4	4	4	4	4	4	4	4	4	4	4	4	5	4	4	3	4	3	4	3	3	4	4	3	4	3	4	2	114
95	1	1	29	3	2	1	2	2	5	5	5	5	5	5	5	5	5	5	5	5	4	4	4	4	4	4	3	3	3	3	3	3	4	3	4	4	2	2	121
96	1	1	32	3	2	1	2	2	4	3	3	4	3	3	2	3	4	3	4	3	3	3	4	4	3	4	4	3	4	3	4	4	4	3	4	4	4	2	103
97	1	1	35	3	1	1	1	3	4	5	4	5	4	3	4	5	3	4	5	4	4	3	4	5	4	4	5	3	4	5	4	4	4	3	5	4	2	2	119
98	2	1	35	3	2	2	1	3	4	5	4	5	3	4	5	4	4	4	3	5	4	3	3	4	3	5	4	2	2	4	3	3	4	4	2	2	1	2	105
99	2	1	25	3	1	2	1	2	4	4	5	5	3	5	4	3	4	4	4	5	2	4	4	4	4	5	2	2	2	3	1	1	4	4	2	2	3	2	101
100	2	3	66	2	1	2	2	2	4	4	5	4	4	5	4	5	4	4	4	5	5	5	4	5	4	4	4	5	4	4	5	4	4	4	2	3	2	2	122
101	1	3	64	2	1	2	2	2	4	4	5	4	4	4	5	5	4	4	3	5	4	5	4	5	4	4	4	4	5	4	4	5	4	4	3	2	3	2	121
102	2	1	22	3	1	2	1	2	5	5	5	5	5	5	5	5	5	5	5	5	5	5	5	5	5	5	5	5	5	5	4	4	4	4	3	4	3	2	138
103	1	1	21	3	2	1	1	2	4	4	4	4	4	4	4	4	4	4	3	4	4	4	4	4	4	4	4	3	4	4	4	4	4	4	4	4	3	2	115
104	2	2	37	2	2	2	2	2	4	4	4	4	4	4	4	4	4	4	4	4	4	4	4	4	4	4	4	4	2	4	2	4	4	4	5	3	2	2	112
105	2	1	32	3	2	2	1	3	5	4	5	5	4	4	5	4	4	5	4	5	4	5	4	4	4	4	3	2	2	4	4	3	4	4	5	4	2	2	118
106	2	1	23	3	1	2	1	2	4	4	4	4	4	4	5	3	2	2	2	4	4	4	3	4	4	4	2	4	4	4	4	2	4	4	5	5	5	2	110
107	1	2	44	2	1	1	2	3	5	2	4	3	2	4	4	2	5	3	4	2	4	2	3	4	2	4	4	2	5	3	2	5	4	5	2	4	3	2	100
108	2	2	45	1	1	1	2	3	5	4	5	5	4	5	4	4	5	5	4	4	4	5	5	5	5	5	3	3	3	3	3	3	4	5	4	5	3	2	124
109	2	1	29	3	2	1	1	2	4	5	4	2	4	5	5	2	4	2	5	4	5	2	2	4	5	4	5	2	2	4	5	5	4	5	5	4	1	2	112
110	2	1	23	3	2	1	2	3	5	5	5	5	5	5	4	3	5	5	3	4	4	4	4	4	4	4	5	4	3	3	4	4	5	3	3	2	2	2	118
111	1	1	26	3	2	2	1	2	5	4	5	5	4	4	4	4	5	3	3	4	4	3	3	3	2	4	4	2	2	4	3	1	2	2	2	1	1	3	96
112	2	1	26	3	2	1	2	2	4	4	4	4	4	4	4	4	3	4	4	4	3	3	4	3	3	3	3	2	2	2	2	2	2	2	2	2	2	3	92
113	2	1	24	3	2	1	1	3	5	5	5	5	5	5	2	3	3	2	3	2	3	2	3	3	3	3	3	3	3	2	4	2	2	2	2	2	2	3	92
114	2	1	25	3	1	2	2	2	4	4	3	4	3	3	4	3	3	3	3	3	3	3	3	3	3	3	2	2	2	3	2	3	2	2	2	3	3	3	87
115	2	1	29	3	2	2	1	2	3	4	4	3	3	3	4	3	4	5	3	4	3	3	2	4	4	3	4	2	2	2	1	2	2	2	3	2	1	3	88
116	2	1	32	3	2	2	1	2	4	4	3	4	3	3	4	4	5	3	3	4	3	4	3	4	4	4	4	2	2	3	3	4	2	2	3	2	3	3	99
117	1	3	60	2	2	2	2	2	4	5	4	5	4	4	4	4	5	4	5	4	4	5	5	5	4	4	4	5	4	4	4	5	2	2	3	3	2	3	120
118	2	3	67	2	2	1	2	1	3	3	2	3	2	3	2	3	2	3	2	3	3	3	2	3	2	3	3	3	2	3	3	2	2	3	3	2	3	3	79
119	2	1	30	2	2	2	1	3	5	5	4	3	4	3	3	3	3	3	3	3	3	3	3	3	3	3	3	3	4	4	4	4	2	3	3	3	3	3	99
120	2	1	23	3	1	2	1	2	3	3	3	3	2	3	4	3	2	4	3	3	2	3	4	3	2	4	3	4	3	3	4	3	2	3	4	2	3	3	91
121	2	2	45	1	2	1	2	2	2	4	2	3	2	3	1	4	2	4	3	2	2	4	2	3	2	3	2	4	2	4	2	3	2	4	2	4	2	3	82
122	2	1	21	3	2	2	1	2	4	4	4	4	4	5	5	4	4	5	4	5	4	5	4	4	4	4	4	5	4	4	4	4	3	2	2	2	1	3	115
123	1	2	41	3	2	1	2	1	3	4	3	2	3	3	4	2	3	4	2	3	4	2	3	4	2	3	4	2	3	4	2	3	3	2	3	4	2	3	89
124	2	1	20	3	1	1	2	2	2	2	2	3	3	2	2	3	3	3	3	3	2	3	2	3	2	2	2	2	3	3	2	2	3	3	2	2	3	3	75
125	2	1	28	3	2	2	1	3	5	5	4	4	5	2	3	4	5	5	5	4	3	5	4	5	3	3	4	4	5	5	3	5	3	3	2	3	2	3	116
126	1	2	40	1	1	2	2	3	4	4	4	4	4	4	3	3	3	3	3	3	3	3	3	3	3	3	3	3	3	3	3	3	3	3	3	3	3	3	96
127	1	1	31	3	2	1	2	3	3	2	2	2	2	2	2	2	3	3	3	3	3	3	3	3	3	3	3	3	3	3	3	3	3	3	3	3	3	3	83
128	2	1	23	3	1	1	1	2	4	4	4	4	4	4	5	5	5	5	5	5	4	4	4	4	4	3	3	3	3	3	3	3	3	3	3	3	3	3	113
129	1	1	24	3	1	2	1	2	4	4	4	5	5	3	5	5	4	4	3	4	4	3	3	2	2	2	3	4	4	4	3	4	3	4	2	2	2	3	104
130	1	3	60	1	1	2	1	1	3	4	3	4	3	3	3	4	3	2	3	4	3	3	3	4	3	3	3	4	3	4	3	2	3	4	3	3	3	3	96
131	1	2	45	3	2	1	2	2	3	4	4	3	3	4	4	4	3	3	4	4	3	4	3	3	3	4	3	4	3	3	4	4	3	4	3	4	2	3	103
132	2	1	34	3	2	1	1	3	4	4	4	4	5	5	4	4	3	3	4	4	3	4	3	3	3	4	3	2	2	3	3	3	3	4	3	4	3	3	104
133	2	1	25	3	2	2	1	2	3	4	3	4	3	4	3	3	4	4	3	3	4	3	2	3	4	3	4	3	4	3	4	3	3	4	3	4	3	3	101
134	1	1	22	3	2	1	1	2	4	3	4	4	4	3	3	4	3	3	4	3	3	4	4	3	4	4	4	3	3	4	3	4	3	4	3	4	3	3	105
135	1	2	37	2	1	1	2	3	3	4	4	4	3	3	4	4	3	4	4	3	4	4	4	3	3	4	3	3	4	4	4	4	3	4	4	3	4	3	108
136	2	1	25	1	1	1	1	2	4	4	3	3	4	3	3	4	3	4	3	4	3	3	4	3	4	3	4	3	4	3	4	3	3	4	4	3	4	3	104
137	1	1	25	3	2	1	1	2	4	3	4	3	4	5	3	2	3	4	4	3	2	2	3	3	3	1	4	2	2	2	3	4	3	4	4	4	2	3	93
138	2	2	43	3	1	1	2	1	4	5	4	5	4	4	4	3	4	5	4	4	4	3	4	4	4	3	4	4	4	4	3	3	3	4	4	4	3	3	115
139	2	1	23	3	2	2	1	2	4	5	5	4	4	4	4	4	4	4	3	3	4	4	3	3	4	4	4	4	4	4	3	5	3	4	4	4	3	3	115
140	2	1	22	3	2	2	1	2	3	5	4	3	3	4	4	3	3	3	3	4	2	3	3	2	3	2	4	3	3	4	2	3	3	5	5	4	3	3	99
141	1	2	54	3	1	1	1	1	4	3	3	2	3	4	2	3	4	2	4	2	4	2	3	4	4	2	2	3	4	2	3	4	4	3	2	4	2	3	91
142	1	1	24	3	1	1	1	2	5	4	4	5	4	4	5	4	4	5	4	3	3	3	3	3	3	3	4	4	3	5	3	5	4	3	2	4	4	3	113
143	2	1	27	3	2	1	1	3	3	3	2	3	3	2	3	2	3	4	3	2	3	4	4	3	3	2	3	4	3	3	4	3	4	3	3	3	3	3	91
144	2	1	27	3	2	1	1	2	4	4	5	4	5	4	5	5	4	4	5	4	5	4	5	4	5	5	3	3	3	4	4	4	4	3	3	4	2	3	121
145	2	2	56	2	2	2	2	2	4	2	4	3	3	4	4	2	4	3	4	3	4	2	4	3	4	3	4	2	4	3	4	2	4	3	4	2	4	3	99
146	2	1	23	3	2	2	1	3	4	3	4	4	3	4	4	3	3	4	3	3	4	4	3	3	3	4	4	2	2	3	4	4	4	3	4	3	3	3	102
147	2	2	42	1	2	1	2	3	4	3	4	3	4	3	4	3	4	3	4	3	4	3	4	3	4	3	4	3	4	3	4	3	4	3	4	3	4	3	105
148	1	3	61	2	2	2	2	2	4	4	3	3	4	3	4	3	4	5	4	3	3	4	4	3	4	4	3	4	3	4	5	3	4	3	4	3	4	3	109
149	1	3	66	2	2	2	2	3	3	4	3	4	3	4	3	4	3	4	3	4	4	3	4	3	4	3	4	3	4	3	4	3	4	3	4	3	4	3	105
150	2	2	47	3	2	1	2	2	5	5	5	5	5	5	5	4	3	5	4	4	4	4	4	4	4	5	4	3	2	2	3	3	4	3	4	4	3	3	118
151	1	1	24	3	1	1	1	1	5	3	4	5	4	4	4	4	4	5	4	5	4	3	4	4	5	4	5	4	4	5	5	4	4	3	4	5	4	3	125
152	2	1	23	3	1	1	1	2	5	4	5	3	4	3	5	4	3	4	5	4	4	3	4	5	3	5	5	4	3	4	5	3	4	3	5	4	5	3	121
153	1	1	25	3	2	2	2	2	4	3	4	4	3	4	3	4	4	3	3	3	4	3	3	4	4	4	3	3	4	3	3	3	4	4	3	4	4	3	105
154	2	1	24	3	2	1	2	3	4	3	4	3	5	4	5	3	4	3	4	4	3	4	3	4	3	5	4	3	5	4	5	4	4	4	3	5	4	3	116
155	2	3	61	3	2	2	2	2	4	4	5	4	5	4	5	4	5	4	3	4	4	4	4	4	5	4	4	4	5	4	5	5	4	4	3	5	4	3	126
156	2	1	23	3	2	2	1	2	4	4	4	4	4	3	4	3	4	5	4	5	5	5	4	3	4	5	4	1	2	2	1	1	4	4	4	3	4	3	107
157	2	1	24	3	2	2	1	3	4	4	3	4	4	4	4	5	5	4	3	4	4	4	5	3	4	4	4	5	4	4	4	5	4	5	4	3	3	3	120
158	1	2	58	2	2	2	2	2	4	5	4	4	4	5	4	5	4	4	4	5	4	3	4	4	3	4	4	3	4	5	4	4	4	5	4	4	4	3	122
159	2	2	55	2	2	1	2	2	4	3	5	4	5	5	5	4	4	5	4	3	4	5	3	4	4	3	4	5	3	2	3	4	4	5	4	4	5	3	120
160	2	1	32	3	2	2	2	2	4	3	3	2	4	3	4	5	2	4	4	3	3	5	4	3	5	4	2	4	3	4	5	3	5	3	2	4	4	3	107
161	2	2	46	3	1	1	2	2	3	4	5	3	4	5	3	4	5	3	4	5	3	4	5	3	4	5	3	4	5	3	4	3	5	3	4	5	4	3	118
162	2	2	44	2	2	1	2	2	4	4	3	2	1	2	5	4	3	3	2	1	5	4	3	2	1	3	5	4	3	2	1	3	5	4	3	2	1	3	88
163	2	1	24	3	2	2	1	3	4	5	4	4	5	5	5	4	5	5	4	4	5	4	4	4	4	5	5	3	5	3	5	3	5	4	3	3	3	3	125
164	2	1	23	3	2	1	1	2	4	5	3	4	4	4	3	4	5	3	4	4	3	4	4	3	5	4	4	3	4	3	4	4	5	4	3	4	4	3	115
165	2	2	37	2	1	2	2	2	5	4	3	4	4	4	5	4	3	4	4	5	4	3	4	5	4	3	5	4	3	4	4	4	5	4	3	5	4	3	120
166	1	1	23	3	2	1	2	3	3	5	4	4	4	3	3	5	3	4	4	5	4	3	4	4	3	4	5	4	4	3	3	4	5	4	3	5	4	3	116
167	2	3	60	1	2	1	2	3	5	4	5	4	5	4	4	4	5	4	5	4	5	4	4	5	5	4	5	5	4	5	4	4	5	4	4	5	4	3	132
168	2	1	25	3	1	2	1	3	5	5	5	4	4	5	4	5	4	5	4	5	5	4	5	4	3	5	5	4	5	5	4	5	5	4	5	4	5	3	135
169	2	1	25	3	1	2	1	3	5	5	5	5	5	5	5	5	5	5	5	5	5	5	5	5	5	5	5	5	5	5	5	3	5	5	5	5	3	3	144
170	2	2	37	1	1	2	2	2	4	4	5	4	5	4	4	4	5	4	5	4	4	3	4	4	3	4	4	3	4	4	4	3	1	1	2	1	2	4	107
171	2	2	32	2	1	1	2	1	4	4	5	4	4	5	4	5	4	4	4	3	4	3	4	4	4	3	4	3	4	4	4	3	1	1	3	1	2	4	106
172	1	2	33	2	2	1	2	3	4	4	5	4	4	4	4	3	5	4	4	5	4	4	4	4	3	4	4	3	4	4	3	3	1	2	1	1	2	4	105
173	1	1	23	2	2	1	2	2	4	4	5	4	4	5	4	3	4	5	4	5	4	3	4	4	4	3	4	3	4	4	3	3	1	2	1	2	1	4	105
174	2	1	22	1	1	2	2	1	4	4	5	4	4	5	4	3	4	4	4	3	4	4	3	4	3	4	4	3	4	4	4	3	1	2	1	2	2	4	104
175	1	1	24	2	1	1	2	3	5	4	5	5	5	4	5	4	4	5	3	4	3	3	4	3	5	4	3	3	4	4	3	3	1	2	3	2	2	4	109
176	1	2	37	2	1	2	2	1	1	2	3	4	5	4	3	2	1	2	3	4	5	4	3	2	1	2	3	4	5	4	3	2	1	2	3	4	5	4	91
177	2	1	33	3	2	2	1	2	2	3	4	2	2	3	4	2	2	2	4	4	4	4	4	4	4	4	2	2	2	2	4	4	1	2	4	4	2	4	91
178	2	2	44	2	2	1	2	2	4	4	5	4	4	5	4	3	4	5	4	4	4	3	4	4	4	3	3	4	3	4	3	3	1	3	2	1	2	4	105
179	2	2	58	1	1	2	2	2	4	4	5	4	4	4	4	4	5	4	4	5	4	3	4	4	4	3	4	4	3	3	4	3	2	1	1	1	2	4	105
180	2	1	19	3	2	2	1	2	5	5	5	4	4	5	5	4	5	5	3	4	3	4	2	2	3	3	5	1	1	1	3	1	2	2	1	2	2	4	96
181	2	1	21	2	2	1	1	2	4	4	5	4	5	5	4	5	4	5	5	4	4	4	4	3	4	4	4	4	3	4	4	3	2	2	1	4	2	4	114
182	2	2	36	1	1	2	2	2	5	5	4	4	4	5	5	4	5	5	4	5	3	4	3	4	4	4	4	4	4	5	4	5	2	2	1	4	2	4	118
183	2	1	23	3	2	2	1	2	4	4	4	4	4	4	4	4	4	4	4	4	4	4	4	4	4	4	2	2	4	4	2	4	2	2	2	2	2	4	104
184	2	1	22	3	2	1	2	3	5	4	4	4	5	5	3	3	4	4	3	4	2	2	4	4	2	2	3	3	2	2	2	3	2	2	3	2	2	4	94
185	2	1	24	3	2	2	1	2	4	4	4	3	4	3	4	4	4	4	3	4	4	4	3	3	4	2	4	4	4	4	4	4	2	2	4	4	3	4	108
186	1	3	62	3	1	2	2	1	5	4	4	4	5	4	4	4	4	5	4	5	4	5	4	4	5	4	5	5	4	4	4	5	2	3	2	2	4	4	122
187	2	2	36	3	2	1	1	1	5	4	4	4	5	4	4	4	5	4	4	4	3	4	4	3	4	4	4	4	3	4	4	3	2	3	2	4	2	4	112
188	2	1	26	3	2	1	1	2	4	4	5	4	4	5	4	5	5	5	4	4	4	4	3	3	4	4	5	4	4	5	4	5	2	3	2	4	4	4	121
189	2	1	27	3	2	1	1	2	4	5	3	2	2	3	4	3	2	3	4	3	4	5	4	4	5	5	3	2	2	1	3	4	2	3	2	4	5	4	100
190	1	1	25	3	1	1	1	2	3	3	4	2	3	3	3	2	3	4	3	3	2	3	4	3	3	4	2	3	4	3	2	3	2	3	4	2	3	4	90
191	2	1	23	3	2	2	1	2	4	4	4	3	4	5	4	2	2	3	2	3	5	5	4	5	5	3	4	2	2	2	3	4	2	3	4	4	1	4	102
192	1	1	23	3	2	1	1	2	4	4	4	5	4	5	5	4	4	4	3	4	4	4	4	4	4	2	2	4	2	4	2	2	2	4	2	2	2	4	104
193	2	1	24	3	2	2	1	2	4	4	3	3	3	3	5	5	5	4	4	4	1	2	2	3	4	4	2	2	4	4	4	4	2	4	2	2	2	4	99
194	1	2	51	3	1	2	2	2	2	3	4	3	2	4	2	3	3	4	3	3	2	4	3	3	2	4	3	2	2	4	3	3	2	4	3	3	2	4	89
195	2	1	21	3	2	2	1	2	4	4	4	4	4	4	4	4	4	4	4	4	4	2	4	4	2	2	2	2	2	2	2	2	2	4	4	2	4	4	98
196	2	1	22	3	1	2	1	2	4	5	5	3	3	4	3	4	5	4	3	5	2	2	4	5	5	4	3	4	2	1	3	3	3	2	2	1	3	4	101
197	1	2	52	1	2	2	2	3	2	3	4	2	3	3	3	2	3	2	3	3	3	2	3	3	2	2	3	2	3	4	4	4	3	2	3	3	4	4	87
198	2	1	32	3	1	2	1	2	4	4	4	4	4	4	4	4	4	4	2	4	2	2	2	2	2	2	3	4	4	4	2	3	3	3	3	3	3	4	97
199	2	1	27	3	2	1	1	2	4	4	3	4	3	3	3	4	3	3	4	4	4	3	3	4	3	3	3	3	4	4	3	3	3	3	3	3	4	4	102
200	2	3	74	2	1	2	1	2	4	4	3	4	3	4	4	3	3	4	3	3	3	3	4	3	4	3	3	3	4	3	3	4	3	3	4	3	3	4	102
201	1	1	22	3	2	1	1	2	3	4	4	3	4	3	4	3	4	3	4	4	3	4	3	4	5	4	3	2	2	3	2	3	3	3	4	3	4	4	102
202	2	3	65	2	2	1	2	2	4	4	3	4	3	4	3	4	3	3	4	3	3	3	4	3	3	4	3	4	3	4	3	4	3	3	4	4	3	4	104
203	2	1	19	3	2	2	1	2	4	3	4	3	4	4	4	3	3	5	4	4	4	4	4	3	4	4	4	3	3	4	3	4	3	3	4	4	3	4	110
204	2	1	22	3	2	2	1	2	3	4	4	3	3	3	4	3	3	4	4	3	4	4	4	4	4	4	4	3	3	3	3	3	3	3	4	4	4	4	106
205	1	1	23	3	2	2	1	2	3	4	4	4	4	3	4	2	2	4	3	2	4	4	3	4	4	4	2	3	3	3	3	4	3	3	4	4	4	4	102
206	1	1	24	2	1	2	2	3	4	4	4	4	4	4	4	4	4	4	4	4	4	4	4	4	4	4	4	4	3	4	4	4	3	3	4	4	4	4	117
207	2	2	43	2	2	2	2	3	4	3	4	3	3	3	3	4	3	2	3	3	4	3	4	3	4	3	3	5	4	3	4	4	3	3	4	5	4	4	105
208	2	1	25	2	1	1	2	2	4	3	3	2	2	4	3	3	4	2	3	3	3	4	3	3	4	4	3	3	4	4	4	3	3	4	2	3	4	4	98
209	1	1	26	2	1	2	1	2	2	4	3	5	3	4	5	3	4	3	4	3	3	4	3	5	4	3	2	4	3	2	4	3	3	4	2	4	3	4	103
210	2	1	23	3	2	1	2	2	4	3	5	3	4	5	5	2	4	3	4	5	2	4	5	4	5	3	1	2	1	3	4	2	3	4	2	5	3	4	104
211	1	1	23	3	2	1	1	2	5	4	5	4	4	4	5	4	4	5	5	4	4	5	4	4	4	5	4	3	3	3	2	2	3	4	3	4	3	4	117
212	2	1	23	3	2	1	2	2	3	4	4	4	4	4	4	4	3	3	3	4	4	5	4	4	4	5	5	3	5	5	4	4	3	4	3	4	4	4	118
213	1	2	54	3	2	1	2	2	4	3	5	4	3	4	3	5	4	3	4	5	4	3	5	4	5	4	3	4	3	5	4	5	3	4	3	5	3	4	118
214	2	1	30	1	1	2	1	3	4	3	4	4	3	4	3	4	4	3	4	4	3	3	4	4	4	4	3	4	4	4	4	3	3	4	4	4	3	4	110
215	2	1	20	3	2	1	1	3	5	4	5	5	5	4	4	4	3	3	3	4	3	4	4	3	4	4	3	3	3	4	4	2	3	4	4	4	3	4	112
216	1	3	67	1	1	2	1	2	4	3	4	4	3	2	3	2	4	5	5	4	3	5	4	4	5	5	4	4	5	3	4	4	3	4	4	4	4	4	116
217	2	1	24	3	2	1	2	2	4	4	4	4	4	4	4	4	4	4	4	4	3	4	3	4	4	4	3	4	4	4	5	5	3	4	4	4	4	4	118
218	2	1	25	3	2	2	1	3	4	5	4	3	5	-2	4	4	5	3	4	5	3	3	4	4	5	4	4	3	3	4	3	2	3	4	5	4	3	4	109
219	2	1	34	3	1	2	1	2	2	3	4	3	3	4	3	2	2	2	4	4	4	5	4	3	3	4	3	4	3	4	3	5	3	4	5	4	3	4	104
220	1	1	35	3	1	2	1	2	3	4	4	3	4	3	4	3	4	5	4	3	4	3	5	4	3	4	5	4	3	4	5	4	3	4	5	4	3	4	115
221	1	2	36	3	2	1	2	2	3	4	5	5	4	4	3	4	5	4	4	5	5	4	4	3	4	4	5	4	4	5	4	4	3	4	5	4	4	4	124
222	1	3	63	3	2	1	2	2	4	4	3	4	4	5	5	4	5	5	5	4	4	5	5	4	3	4	5	4	4	4	5	5	3	4	5	4	4	4	128
223	1	2	54	3	2	1	2	3	3	4	5	5	5	4	3	4	5	5	4	4	3	4	5	5	4	4	3	5	4	4	4	5	3	4	5	5	4	4	126
224	2	2	45	3	1	2	2	2	4	3	5	4	5	4	4	5	5	4	3	4	4	3	5	4	5	3	4	3	5	4	5	4	3	5	4	5	4	4	124
225	2	1	35	3	2	2	1	2	5	5	5	4	3	4	4	3	4	4	5	4	2	2	2	2	3	2	4	4	5	5	4	4	4	2	2	1	2	4	104
226	2	1	34	3	2	2	1	2	4	4	4	4	4	4	4	4	4	4	4	4	4	4	4	4	4	4	4	4	4	4	4	4	4	2	2	2	2	4	112
227	2	1	33	3	1	1	1	2	5	5	5	4	5	4	5	5	5	4	4	4	3	4	4	4	5	4	4	3	3	3	4	2	4	2	2	2	2	4	114
228	2	1	33	3	1	1	1	2	4	4	4	4	3	4	4	3	4	3	5	4	4	3	3	3	5	4	5	3	3	4	3	3	4	2	3	3	4	4	109
229	1	1	33	2	1	1	1	2	5	3	3	2	2	4	2	2	4	3	3	5	4	3	3	2	2	5	3	2	2	1	1	5	4	3	2	2	5	4	91
230	2	2	38	2	2	1	1	2	4	5	4	2	3	4	3	4	5	4	3	2	4	5	4	3	2	3	4	5	4	3	2	3	4	3	2	4	5	4	107
231	1	1	33	3	1	1	1	2	4	3	4	3	4	4	4	4	3	4	3	3	4	4	4	3	4	3	4	4	3	4	3	4	4	3	3	3	3	4	107
232	1	2	46	2	1	1	2	3	3	4	4	4	3	3	4	3	4	3	3	4	3	3	3	4	4	3	4	4	3	4	4	3	4	3	3	3	4	4	105
233	1	3	62	2	2	2	1	2	4	4	3	4	4	3	3	4	4	3	4	4	4	3	4	3	4	3	4	4	3	4	4	4	4	3	3	4	3	4	109
234	2	3	61	3	1	2	2	2	4	3	3	4	3	4	4	3	4	4	3	3	4	3	4	4	3	4	4	3	4	4	3	4	4	3	3	4	3	4	107
235	2	1	24	1	2	1	1	2	4	3	3	4	5	4	4	3	3	4	5	4	4	5	5	3	4	4	4	3	3	3	4	3	4	3	3	4	5	4	114
236	1	1	34	3	2	1	1	2	4	4	4	4	4	4	4	4	4	4	4	4	4	4	4	3	4	3	3	3	3	3	3	3	4	3	4	3	3	4	109
237	2	1	21	3	2	1	2	2	4	4	4	4	3	2	4	3	4	3	4	3	3	3	2	3	4	4	4	4	4	3	3	4	4	3	4	3	4	4	105
238	1	1	27	2	1	1	1	3	2	3	4	5	4	3	2	3	3	4	2	3	4	3	5	4	3	2	5	4	3	4	3	4	4	3	4	3	5	4	105
239	2	1	31	2	1	2	1	2	4	3	3	4	3	4	3	4	3	4	3	4	4	4	3	3	3	4	4	3	4	3	4	4	4	3	4	4	3	4	107
240	2	1	35	3	2	1	1	2	5	4	5	4	4	5	5	4	4	5	4	4	3	4	4	5	4	4	4	5	5	5	4	4	4	3	4	4	3	4	126
241	1	1	20	3	1	2	2	3	5	4	3	4	3	4	3	4	3	4	3	3	4	3	4	3	4	4	3	4	3	4	3	4	4	3	4	4	3	4	108
242	2	1	29	2	2	1	1	2	4	3	4	5	5	4	3	4	3	4	2	4	4	4	5	5	5	4	1	1	1	2	5	5	4	3	4	4	3	4	109
243	1	3	64	2	1	1	2	2	4	3	4	3	4	3	3	3	4	4	3	4	4	4	3	4	3	4	4	3	4	4	3	4	4	3	4	4	3	4	108
244	1	2	43	2	1	2	2	3	4	5	5	5	5	5	4	5	5	5	5	4	5	5	5	5	5	5	4	3	3	5	4	2	4	3	4	4	3	4	130
245	1	3	66	1	1	2	1	2	4	4	3	3	4	3	4	3	4	5	3	4	4	5	3	4	3	4	4	3	4	5	3	3	4	3	4	4	3	4	111
246	2	1	27	3	2	1	2	2	4	3	4	4	3	3	4	3	4	4	3	4	3	4	3	4	3	4	4	3	4	3	4	3	4	3	4	4	3	4	107
247	2	1	27	2	2	2	2	2	3	4	4	5	5	4	3	4	5	3	4	4	3	4	4	3	4	4	3	4	4	3	3	4	4	3	4	4	3	4	113
248	1	3	61	2	1	2	2	2	4	3	4	4	3	4	4	4	3	4	3	4	4	3	3	4	3	4	4	4	3	3	4	4	4	3	4	4	3	4	109
249	1	3	68	1	1	2	1	2	5	5	5	5	4	5	4	5	4	5	5	5	5	4	4	4	5	5	5	5	5	5	4	3	4	3	4	4	4	4	134
250	1	3	67	2	1	1	2	2	4	5	4	4	5	4	4	3	4	5	4	5	4	4	5	4	4	5	4	5	4	4	5	4	4	3	4	4	5	4	127
251	1	1	18	2	1	1	2	2	4	3	4	5	4	5	5	4	3	4	5	3	4	3	4	5	4	3	5	4	3	4	5	4	4	3	4	5	3	4	120
252	2	1	25	3	1	1	2	2	4	5	3	4	5	4	5	4	5	3	4	5	4	3	4	5	3	4	5	4	5	3	4	5	4	3	4	5	3	4	123
253	2	1	26	3	2	1	2	1	5	4	3	5	4	5	4	5	3	4	5	4	4	3	5	4	3	4	4	3	4	5	4	4	4	3	4	5	4	4	122
254	2	1	20	3	1	1	1	3	4	3	3	4	3	3	4	3	4	3	3	4	5	5	4	4	5	5	5	4	4	5	3	4	4	3	4	5	4	4	118
255	2	2	39	3	1	1	1	2	3	4	3	4	5	4	4	3	4	3	4	5	3	4	3	4	4	3	5	4	3	4	5	4	4	3	4	5	4	4	116
256	1	1	31	2	2	1	2	2	4	3	5	4	3	5	3	4	5	4	3	4	2	4	5	3	2	4	3	4	5	4	2	3	4	3	5	3	2	4	109
257	1	2	37	3	2	1	1	3	4	5	4	5	4	5	4	3	5	4	5	4	4	3	5	4	5	4	4	3	5	4	5	4	4	3	5	4	5	4	127
258	2	1	29	3	2	2	1	2	4	4	4	4	4	4	4	3	3	3	3	4	4	4	4	4	4	4	4	4	4	4	4	4	4	4	3	3	3	4	113
259	1	2	47	2	1	2	2	2	4	4	3	4	3	3	3	4	2	4	3	3	3	4	3	3	4	4	4	3	3	4	3	3	4	4	3	3	3	4	102
260	2	1	28	3	2	2	1	2	4	4	4	4	3	3	4	4	5	4	4	5	4	4	5	4	4	5	4	4	5	4	4	5	4	4	3	3	3	4	121
261	2	1	24	3	1	2	1	2	4	4	4	4	4	3	4	3	3	4	4	5	4	4	4	4	5	4	4	3	3	3	3	3	4	4	3	3	4	4	112
262	1	3	62	3	1	2	1	1	4	4	4	5	4	5	4	5	4	4	3	3	4	4	3	3	3	2	3	4	4	4	5	4	4	4	3	4	2	4	113
263	1	3	64	2	2	2	2	2	4	3	4	3	4	3	3	4	3	4	4	3	4	3	4	3	4	3	4	4	3	4	3	4	4	4	3	4	3	4	107
264	2	1	31	3	2	2	1	2	4	4	4	4	4	4	4	3	4	3	3	4	3	4	3	4	4	4	3	5	4	4	4	4	4	4	3	4	4	4	114
265	1	2	39	3	2	1	2	2	4	3	3	5	4	4	4	3	3	5	4	5	5	3	3	5	4	4	3	3	5	4	5	4	4	4	3	5	4	4	119
266	1	1	25	3	1	1	2	2	4	4	4	4	4	4	3	4	4	4	4	4	3	3	4	4	4	3	4	4	3	4	4	4	4	4	4	3	3	4	113
267	2	1	27	3	2	2	1	3	4	5	4	5	4	4	5	4	5	5	4	4	4	4	4	4	4	3	3	2	2	3	2	3	4	4	4	3	4	4	114
268	1	1	30	3	2	2	1	3	4	4	4	4	4	4	3	4	5	4	5	4	4	4	4	5	3	4	3	5	5	4	5	5	4	4	4	3	4	4	123
269	2	1	31	3	2	2	1	2	4	4	4	4	4	4	4	4	4	4	4	4	4	4	4	4	4	4	4	4	4	4	4	4	4	4	4	4	3	4	119
270	1	1	24	3	2	2	1	2	4	5	4	4	4	4	5	3	3	3	3	4	3	1	2	3	1	3	3	3	3	5	2	2	4	4	4	4	3	4	100
271	2	1	29	3	2	2	1	2	4	4	4	4	4	4	5	5	3	5	5	5	4	3	3	3	3	3	2	3	3	4	5	5	4	4	4	4	4	4	117
272	2	1	27	3	2	2	1	2	4	4	4	4	4	3	4	3	3	3	3	4	4	4	4	4	4	4	4	2	2	2	4	2	4	4	4	4	4	4	107
273	2	1	23	3	1	2	2	2	4	4	4	4	4	4	4	4	4	4	4	4	3	3	2	3	3	3	2	2	2	2	2	2	4	4	4	4	4	4	101
274	1	2	42	2	1	1	2	2	4	4	4	4	4	4	4	4	4	4	4	4	4	4	3	3	4	4	4	4	4	4	4	4	4	4	4	4	4	4	118
275	2	1	28	3	1	2	1	2	5	5	5	5	5	5	5	5	5	5	5	5	5	5	5	5	5	5	4	4	4	4	4	3	4	4	4	4	4	4	137
276	2	2	38	2	2	2	2	2	4	4	4	4	4	4	4	4	4	4	4	4	4	4	4	4	4	4	4	4	4	4	4	4	4	4	4	4	4	4	120
277	2	1	21	3	2	2	1	2	4	4	4	4	4	4	4	4	4	4	4	4	4	4	4	4	3	4	3	2	3	2	3	2	4	4	4	4	4	4	110
278	2	1	20	3	2	2	1	2	4	4	4	4	4	4	4	4	4	4	4	4	4	4	4	4	4	4	4	4	4	4	4	4	4	4	4	4	4	4	120
279	1	2	47	3	1	1	1	2	4	5	4	4	4	4	4	4	5	4	5	4	4	4	4	4	4	4	5	4	4	4	4	4	4	4	4	4	4	4	124
280	2	1	26	2	1	2	1	3	4	4	4	4	4	4	4	4	4	4	4	4	4	4	4	4	4	4	5	5	5	5	5	5	4	4	4	4	4	4	126
281	2	2	39	2	2	2	2	2	3	2	2	2	2	3	3	2	2	4	4	4	4	4	4	4	4	4	4	3	3	3	3	3	4	4	4	4	4	4	100
282	2	1	23	3	2	1	1	3	4	5	4	5	5	4	5	5	4	4	5	4	3	3	3	4	4	2	4	5	5	5	4	3	4	4	4	5	5	4	125
283	1	2	46	2	2	2	2	2	4	4	4	4	4	4	4	4	4	4	4	4	5	5	5	4	4	4	5	5	4	4	5	4	4	4	5	4	4	4	127
284	2	1	27	3	2	2	1	3	5	5	4	5	5	4	5	4	5	4	5	5	4	4	5	5	4	4	5	3	5	4	5	5	4	4	5	4	4	4	134
285	2	1	29	3	2	2	1	2	4	5	4	5	3	3	5	3	4	4	5	4	5	5	4	4	4	3	5	5	4	3	3	3	4	4	5	5	3	4	122
286	2	2	46	2	2	2	2	2	4	5	4	3	4	5	5	3	4	5	5	4	4	5	4	3	4	5	4	5	5	5	4	3	4	5	4	3	4	4	126
287	2	3	61	1	1	2	2	2	4	5	4	4	5	4	4	4	5	5	4	5	4	3	4	5	4	5	4	4	5	4	5	4	4	5	4	4	3	4	128
288	2	2	51	2	2	2	2	3	4	5	4	4	4	4	4	5	4	4	4	4	4	5	4	4	4	4	4	5	4	4	4	4	4	5	4	4	4	4	125
289	2	1	24	3	1	2	1	2	4	3	4	5	5	5	4	5	5	4	5	5	3	4	4	4	4	5	4	5	4	4	4	5	4	5	4	4	4	4	129
290	1	1	27	3	1	2	1	2	5	5	5	5	5	5	4	5	5	5	5	4	4	4	5	4	4	4	4	5	5	5	5	5	4	5	4	4	5	4	138
291	2	2	40	3	2	1	2	2	3	4	4	5	4	4	5	4	3	4	4	5	4	4	5	4	4	5	3	4	4	5	4	4	4	5	4	4	5	4	125
292	2	2	47	2	2	1	2	2	3	4	5	4	5	5	4	4	5	4	4	5	4	5	4	4	5	4	5	4	4	5	4	4	4	5	4	4	5	4	130
293	1	3	68	3	2	2	1	1	4	4	5	4	4	2	4	2	5	4	4	5	4	4	5	4	4	5	4	5	4	4	4	5	4	5	4	4	5	4	125
294	2	1	29	3	2	1	2	3	4	5	5	4	5	4	5	4	4	5	4	5	5	4	5	4	5	4	5	4	5	5	4	5	4	5	4	4	5	4	135
295	1	3	63	2	1	1	2	2	4	4	5	4	3	4	4	3	4	5	3	4	5	4	5	5	5	4	4	5	4	5	4	4	4	5	4	4	5	4	127
296	1	2	42	2	2	1	2	3	5	4	5	4	5	4	5	4	5	4	4	4	5	4	5	4	4	4	5	4	4	4	4	4	4	5	4	5	4	4	130
297	2	1	22	3	2	2	1	3	4	5	5	4	5	5	5	4	4	5	5	4	4	4	4	5	5	5	5	4	5	5	3	3	4	5	4	5	4	4	133
298	1	2	39	2	2	2	2	1	4	5	5	4	5	4	5	5	4	5	4	5	4	5	4	5	4	5	4	5	4	5	4	5	4	5	4	5	5	4	136
299	1	2	41	3	2	1	2	3	3	4	5	5	4	4	3	4	5	5	4	4	4	4	5	5	4	4	4	4	5	5	4	4	4	5	5	4	4	4	128
300	1	3	66	1	2	2	2	2	3	4	5	4	3	5	4	4	4	5	4	5	4	3	4	5	4	4	4	4	5	4	4	5	4	5	5	4	5	4	127
301	2	1	24	3	2	1	2	2	5	4	3	5	4	4	4	5	4	4	3	5	4	5	4	3	4	4	5	3	4	4	5	4	5	4	3	4	5	4	124
302	1	1	34	3	2	1	2	2	3	4	5	4	5	4	5	4	3	4	5	4	5	4	3	4	3	4	5	4	3	4	5	4	5	4	3	4	5	4	123
303	2	2	46	2	2	2	2	2	5	2	5	2	4	5	5	4	2	4	5	4	4	2	4	2	4	5	5	3	5	4	3	5	5	4	3	5	2	4	116
304	1	2	44	2	1	1	1	1	4	5	4	4	5	5	4	5	4	4	4	3	5	4	4	4	4	5	5	4	4	3	4	3	5	4	4	2	3	4	122
305	1	2	48	3	2	1	2	2	5	5	5	5	5	5	5	4	4	5	5	4	5	5	5	5	5	5	5	4	4	4	4	4	5	4	4	4	4	4	137
306	2	1	28	3	2	2	1	3	4	5	4	4	5	4	5	4	5	4	4	5	5	4	5	4	4	5	4	5	3	4	5	4	5	4	4	5	4	4	131
307	2	3	66	1	2	1	1	3	5	5	5	5	5	5	5	4	3	4	4	5	5	4	5	5	4	5	5	4	3	5	4	5	5	4	5	3	3	4	133
308	1	2	48	2	1	2	2	1	5	4	5	4	3	3	5	4	5	4	4	3	5	5	4	5	3	3	5	4	4	5	4	3	5	4	5	3	5	4	125
309	1	2	44	2	1	1	1	1	5	4	5	4	5	4	5	4	5	4	5	4	5	4	5	4	5	4	5	4	5	4	5	4	5	4	5	4	5	4	135
310	2	3	68	1	1	2	2	2	5	5	4	4	3	4	5	4	5	4	5	5	4	3	5	4	4	3	4	3	5	5	4	5	5	4	5	5	4	4	129
311	1	3	62	2	2	1	2	2	4	4	3	4	4	4	5	4	3	4	5	5	5	3	5	4	5	5	5	4	5	4	3	4	5	5	4	5	3	4	127
312	2	3	60	3	2	2	1	3	5	4	5	4	4	5	4	4	5	4	5	4	4	4	5	4	5	4	4	5	4	4	4	5	5	5	4	5	4	4	132
313	2	2	44	3	2	1	2	2	4	3	4	4	5	2	3	4	3	5	4	3	3	3	2	2	2	2	3	3	4	4	4	2	1	2	4	4	3	5	97
314	2	1	22	3	2	2	1	3	5	5	5	4	5	3	5	4	4	5	4	5	4	5	3	4	4	2	2	1	1	2	4	4	2	1	3	2	4	5	107
315	2	1	34	3	2	2	1	2	4	4	5	5	4	5	5	3	2	3	4	4	5	5	5	5	5	5	2	1	1	1	1	1	2	2	2	2	2	5	100
316	2	1	33	3	2	2	1	2	5	5	5	5	5	4	5	4	5	5	5	5	3	3	4	3	3	4	5	4	4	4	4	4	2	2	2	4	3	5	121
317	2	2	35	3	2	1	2	3	3	4	3	2	4	1	4	3	4	5	3	2	4	5	2	4	5	4	5	2	5	4	3	4	2	3	4	1	3	5	103
318	2	1	26	2	1	2	2	2	2	4	4	3	4	5	5	3	2	2	2	1	4	5	4	5	5	4	4	2	2	4	4	3	2	4	4	4	2	5	104
319	1	1	20	3	2	1	2	3	4	2	3	4	3	2	3	5	4	2	3	4	3	2	3	4	3	5	4	3	2	4	3	4	3	2	3	4	3	5	99
320	2	1	22	3	2	1	2	2	5	4	4	3	4	4	4	3	3	4	4	5	4	3	3	4	4	3	4	3	4	4	5	3	3	2	3	4	4	5	112
321	2	1	23	3	2	2	1	3	4	4	4	3	4	4	4	3	3	4	3	4	3	4	4	4	4	5	5	3	3	3	4	4	3	4	3	3	3	5	111
322	1	1	24	3	2	2	1	2	4	5	5	4	5	4	4	4	3	4	3	5	3	4	4	3	5	3	4	3	4	4	5	4	3	4	3	3	4	5	118
323	2	1	28	3	2	1	2	2	4	4	3	4	3	4	5	3	5	4	4	4	4	4	4	5	5	3	4	3	3	3	4	3	3	4	3	4	3	5	114
324	1	2	36	2	1	1	1	2	2	2	3	3	4	4	5	3	3	4	3	4	3	3	4	3	4	5	4	3	3	4	3	5	3	4	4	3	3	5	106
325	1	1	33	3	2	1	1	2	5	4	4	5	4	5	5	4	5	5	4	5	5	4	5	5	4	5	4	3	4	5	4	5	3	4	5	4	4	5	133
326	1	3	66	3	1	2	1	3	4	4	4	4	5	5	4	4	4	5	5	2	3	3	4	3	4	4	4	4	4	4	4	3	3	5	2	3	3	5	115
327	2	1	23	3	2	2	1	2	5	4	4	2	5	4	4	3	2	2	4	2	2	4	4	2	4	4	2	2	2	4	2	2	3	5	4	5	3	5	100
328	2	3	65	1	1	1	2	2	5	5	5	5	4	3	2	3	2	3	3	4	3	4	3	2	4	4	4	2	1	3	3	4	3	5	5	4	5	5	108
329	1	2	54	3	2	2	2	2	5	5	4	4	4	5	5	4	3	3	4	5	5	4	3	3	4	5	5	4	3	2	5	5	4	3	3	4	5	5	123
330	2	1	23	3	2	2	1	2	5	4	5	4	4	4	5	4	4	4	3	4	3	4	4	2	4	4	4	3	4	4	5	3	4	3	4	3	3	5	116
331	2	1	24	3	1	2	1	3	5	4	3	4	5	5	5	3	5	4	5	3	4	3	4	5	2	4	3	3	5	5	3	4	4	3	4	5	4	5	121
332	1	2	55	3	1	1	2	2	2	2	4	4	3	4	5	4	3	4	4	5	4	3	5	4	4	3	4	3	4	5	4	5	4	3	4	5	4	5	117
333	2	1	32	3	2	1	1	2	4	5	5	4	4	3	4	4	2	4	4	5	5	5	4	5	4	4	4	3	4	4	5	5	4	4	3	4	4	5	124
334	2	1	21	3	2	2	1	2	3	4	4	4	3	4	4	3	3	4	3	4	4	4	4	3	3	4	5	4	4	5	5	4	4	4	3	4	4	5	116
335	1	3	60	3	2	1	2	2	2	2	3	3	4	4	3	3	2	3	5	5	3	3	4	4	3	5	3	4	5	3	4	3	4	4	3	5	4	5	108
336	2	1	19	2	1	2	1	2	4	4	4	4	4	5	4	2	2	2	3	3	5	5	4	4	4	4	4	4	4	4	4	4	4	4	3	5	5	5	117
337	2	1	21	3	1	2	1	2	4	5	5	4	4	4	4	4	4	4	3	3	2	2	2	2	2	2	3	3	3	3	3	3	4	4	4	4	3	5	102
338	1	1	22	1	1	2	1	2	4	4	4	4	4	4	4	4	4	4	4	4	4	4	4	4	4	4	4	4	4	4	4	4	4	4	4	5	4	5	122
339	1	1	22	3	2	1	1	3	4	5	4	4	5	4	4	5	4	5	4	5	4	5	4	4	5	5	4	5	4	5	4	5	4	4	5	4	5	5	134
340	1	2	37	3	2	1	2	2	5	4	5	5	4	4	5	4	5	5	4	5	4	4	5	4	5	4	5	4	4	5	4	5	4	4	5	4	5	5	135
341	1	1	22	3	2	1	2	3	4	4	3	5	5	4	4	4	4	5	5	5	4	5	4	4	5	4	5	5	4	5	4	5	4	4	5	4	5	5	133
342	2	1	25	2	1	1	2	1	5	5	5	5	5	5	3	3	3	3	3	3	4	5	5	4	4	4	4	4	4	4	4	4	4	4	5	5	5	5	126
343	1	2	51	2	1	1	2	2	4	5	3	5	4	4	5	3	4	3	5	4	5	3	4	3	2	5	4	5	3	4	3	5	4	5	3	4	3	5	119
344	2	1	25	3	2	2	1	2	4	5	4	3	4	3	5	3	3	3	2	2	3	4	4	3	3	4	5	3	3	3	3	4	4	5	3	5	5	5	110
345	1	2	49	2	2	2	1	2	5	4	5	4	4	5	5	4	3	3	4	5	3	3	5	3	4	4	4	3	3	3	3	4	4	5	4	3	4	5	118
346	2	1	29	3	2	1	1	3	4	5	4	3	4	5	4	3	3	4	5	3	4	3	4	5	3	4	4	4	5	4	5	3	4	5	4	4	3	5	120
347	2	3	69	3	2	2	2	2	4	5	5	5	4	5	5	4	5	4	5	4	4	5	4	5	5	5	4	4	4	4	5	4	4	5	4	4	4	5	134
348	2	1	27	3	1	1	1	2	4	5	4	5	4	5	4	5	4	5	4	5	4	5	4	5	4	5	4	5	4	5	4	5	4	5	4	5	4	5	135
349	2	1	25	3	2	2	1	2	4	4	5	4	3	5	4	5	3	4	5	4	5	4	4	4	5	4	4	2	1	2	5	2	4	5	4	5	4	5	119
350	2	1	21	3	2	1	2	2	3	4	3	4	5	5	3	4	5	4	3	4	4	3	4	5	3	4	4	4	5	3	4	5	4	5	4	5	4	5	122
351	2	1	26	3	2	1	1	2	4	4	4	4	5	4	4	3	4	3	4	3	4	3	4	4	4	5	4	5	4	4	5	4	4	5	4	5	4	5	123
352	2	1	27	3	2	2	1	2	4	4	4	4	4	4	4	4	5	4	5	4	4	3	3	3	3	4	4	4	5	4	4	5	4	5	4	5	4	5	123
353	1	1	27	3	2	1	1	3	4	5	4	5	4	5	4	5	4	5	4	5	4	5	4	5	4	5	4	5	4	5	4	5	4	5	4	5	4	5	135
354	2	3	67	2	1	2	1	2	4	5	4	4	5	4	4	4	5	4	5	4	4	4	5	5	4	5	4	4	5	4	4	4	4	5	5	4	4	5	131
355	2	1	23	3	2	2	1	2	4	4	3	5	5	5	4	4	4	5	5	5	3	3	3	2	2	2	5	5	4	5	4	5	4	5	5	5	3	5	123
356	2	3	65	1	1	2	1	1	4	4	5	5	3	5	5	4	4	3	4	5	5	3	4	4	5	4	5	4	5	5	4	4	5	3	4	4	4	5	128
357	2	1	23	3	1	2	1	2	5	4	5	4	3	5	5	3	2	2	1	1	1	3	3	4	3	1	1	2	1	1	3	3	5	4	4	2	2	5	88
358	1	3	62	3	2	2	2	3	5	5	4	4	5	4	5	5	4	5	4	4	5	5	5	4	5	5	5	4	4	5	4	5	5	4	4	5	4	5	137
359	1	2	44	3	2	1	2	2	4	4	3	5	3	4	5	4	3	4	2	3	5	4	5	3	4	5	3	4	5	4	5	3	5	4	5	3	4	5	120
360	1	1	32	3	2	1	2	3	5	5	5	5	5	5	5	4	4	5	5	4	3	4	3	4	3	5	5	3	4	5	4	4	5	4	5	4	4	5	131
361	2	3	68	2	2	2	2	3	4	5	5	4	4	5	5	5	4	4	4	5	4	5	5	4	5	5	4	4	5	5	4	5	5	4	5	4	5	5	137
362	2	1	24	3	1	2	1	2	5	4	5	5	4	5	4	5	4	5	5	5	5	4	4	5	5	5	4	4	5	5	5	5	5	4	5	5	5	5	141
363	2	1	27	3	2	1	1	3	5	4	4	5	4	5	5	4	5	5	4	5	5	5	5	5	4	4	5	4	5	5	4	4	5	5	4	4	5	5	138
364	2	1	25	3	1	2	1	3	4	5	5	5	5	5	5	5	5	5	4	5	4	4	4	4	5	5	5	4	4	4	4	3	5	5	5	4	4	5	136
365	1	1	28	3	2	2	1	2	4	5	5	5	5	5	5	5	5	4	5	5	4	5	4	3	4	5	4	5	5	5	5	4	5	5	5	4	5	5	140
366	2	1	29	3	1	2	1	2	5	5	5	5	5	5	5	5	5	5	5	5	5	5	5	5	5	5	5	5	5	5	5	5	5	5	5	5	5	5	150
367	2	1	20	3	2	1	1	1	4	3	2	3	3	2	3	2	3	2	5	5	5	5	5	5	5	5	5	5	5	5	5	5	5	5	5	5	5	5	127
368	1	2	54	2	2	1	2	2	5	4	5	5	4	5	5	5	4	4	4	5	5	5	4	5	4	4	5	5	4	4	5	5	1	1	1	1	1	1	116
369	2	1	26	3	1	2	1	2	4	5	5	5	4	5	5	4	4	5	5	5	5	5	5	5	5	5	5	4	5	5	5	4	1	1	4	2	1	1	124
370	1	2	37	3	2	1	2	3	5	5	4	5	5	4	5	4	5	5	5	4	5	4	5	5	4	5	4	5	3	3	2	3	1	2	1	1	2	1	112
371	2	1	22	3	2	2	1	2	5	4	4	5	4	5	5	5	5	5	4	5	4	5	4	5	4	4	3	2	2	4	3	2	1	2	2	2	2	1	108
372	1	2	35	3	2	1	2	2	5	4	4	5	5	4	5	4	4	5	5	4	5	4	4	5	4	4	5	5	4	5	3	4	1	2	2	5	2	1	119
373	1	2	36	2	2	1	2	2	5	5	5	5	5	5	5	5	5	5	5	5	5	5	5	5	5	5	5	4	5	5	2	4	1	5	1	5	1	1	129
374	2	2	34	3	2	1	2	3	5	5	4	4	5	4	5	4	5	5	4	4	5	4	4	5	4	5	4	4	5	4	5	5	2	1	1	2	2	1	117
375	1	1	28	3	1	2	1	2	5	4	4	3	5	5	3	4	3	4	5	5	4	4	3	1	2	1	3	4	5	5	4	2	2	1	2	1	2	1	97
376	2	2	33	2	2	2	1	2	5	5	4	4	5	5	4	4	4	4	4	4	4	4	4	5	4	4	3	3	4	4	4	3	2	2	1	1	1	1	106
377	1	2	33	2	2	1	2	3	5	5	5	5	5	4	3	2	4	3	3	3	2	2	2	2	2	1	4	2	2	2	2	2	2	2	1	1	2	1	81
378	2	1	20	3	1	1	2	2	4	5	5	4	4	4	5	4	4	5	5	5	4	5	5	4	5	5	4	5	5	4	2	1	2	2	1	1	2	1	112
379	2	1	29	3	2	1	2	2	3	4	4	5	3	3	4	5	4	5	5	4	5	4	5	5	4	4	4	2	2	2	4	4	2	2	1	3	1	1	104
380	2	1	32	3	2	2	1	2	3	4	5	4	3	5	4	5	4	5	3	4	3	3	4	3	3	3	4	3	3	4	5	3	2	2	3	2	1	1	101
381	1	1	30	3	2	2	1	2	5	4	5	4	5	5	5	3	3	3	3	4	4	5	5	5	5	5	4	3	2	4	5	5	2	2	4	3	2	1	115
382	1	1	30	3	2	2	1	1	5	5	5	4	4	5	4	4	4	4	3	5	4	4	5	5	5	5	2	2	1	3	1	1	3	1	1	1	1	1	98
383	2	2	40	2	2	1	2	2	4	5	4	5	4	5	4	5	4	5	4	5	4	5	4	5	4	5	4	5	4	5	4	5	3	2	1	1	2	1	118
384	2	1	35	3	1	2	1	2	5	4	5	5	4	5	5	4	4	5	5	5	3	4	4	5	4	5	5	4	4	5	5	5	3	2	2	1	1	1	119
385	2	1	25	3	1	2	1	2	4	4	4	3	3	4	5	4	3	3	3	4	4	5	5	5	5	5	4	3	3	4	3	4	3	2	2	2	1	1	105
386	2	1	24	3	1	2	1	2	4	4	5	5	4	4	5	5	4	5	4	5	5	5	4	4	4	4	4	3	2	4	1	1	3	2	2	2	2	1	107
387	2	2	50	3	2	1	2	3	5	4	5	4	5	4	5	4	5	4	5	4	5	4	4	4	5	4	4	1	1	4	3	4	3	2	2	3	2	1	110
388	1	3	60	2	2	2	2	2	3	3	4	4	5	5	5	3	3	5	3	3	4	4	4	3	3	3	4	4	5	5	4	4	3	3	2	2	1	1	105
389	2	1	32	3	1	1	1	2	4	5	5	4	5	5	5	3	3	4	2	2	2	4	2	4	5	5	4	1	4	3	4	2	4	1	2	3	3	1	101
390	2	1	30	3	1	2	1	2	4	4	4	3	4	5	5	4	4	4	3	4	4	4	5	5	4	4	3	3	2	3	4	4	4	3	2	3	3	1	109
391	1	1	30	3	2	2	1	2	4	4	3	3	2	4	5	2	2	1	2	4	4	4	2	4	4	5	2	2	2	4	1	4	4	5	2	4	4	1	94
392	2	1	34	3	1	2	1	2	4	3	5	5	4	3	4	5	4	5	2	4	3	2	5	2	5	3	4	2	2	4	4	2	4	5	5	3	2	1	106
393	2	1	32	3	2	2	1	2	5	5	5	5	5	5	5	4	5	5	5	5	4	4	3	4	4	4	5	2	2	2	2	2	1	1	1	1	1	2	104
394	2	1	24	3	2	2	1	3	5	5	5	5	5	5	5	3	3	4	3	4	4	4	3	4	4	5	3	1	1	3	3	4	1	1	1	1	1	2	98
395	2	1	22	3	2	2	1	2	4	5	4	5	4	5	4	5	5	5	5	5	4	5	4	4	4	5	2	2	1	1	1	1	1	1	1	1	2	2	98
396	1	2	40	3	2	1	2	3	5	5	5	5	5	5	5	4	5	4	4	5	4	4	4	4	5	4	4	5	4	4	3	4	1	1	1	2	2	2	115
397	2	1	22	3	1	2	1	2	5	5	5	5	5	5	5	3	4	3	5	5	5	5	5	5	5	5	3	2	2	3	4	4	1	1	1	2	2	2	112
398	2	1	21	3	1	2	1	3	4	4	5	5	5	4	4	4	4	4	5	5	4	4	4	5	5	5	4	4	4	4	4	5	1	1	1	2	2	2	114
399	2	2	39	1	1	2	2	2	4	4	5	4	5	5	4	4	4	5	4	4	4	3	4	4	4	3	4	4	4	3	4	3	1	1	2	2	1	2	105
400	1	1	21	3	2	1	1	3	5	4	4	5	3	5	5	3	4	4	2	2	2	2	4	5	4	3	4	3	2	4	1	1	1	1	2	2	1	2	90
401	1	2	57	3	2	1	2	2	3	3	5	5	5	5	4	2	4	4	3	5	4	4	5	5	5	4	4	3	4	4	5	5	1	1	2	2	2	2	110
402	1	1	21	3	2	1	2	3	5	4	5	5	4	4	5	4	5	4	4	5	1	2	1	2	2	1	5	4	5	4	5	4	1	2	1	2	1	2	99
403	2	2	59	3	2	1	2	2	4	4	5	4	5	3	2	4	4	4	3	4	3	4	4	4	5	4	2	3	2	4	5	2	1	2	2	1	1	2	97
404	1	1	24	3	2	1	1	3	4	5	4	5	5	4	5	4	4	5	5	4	5	4	4	5	4	4	5	4	5	5	4	5	1	2	2	1	2	2	118
405	1	1	24	3	2	1	2	2	4	4	5	4	5	5	4	4	5	4	4	5	2	3	3	2	3	3	3	2	1	4	5	3	1	2	3	2	1	2	98
406	1	1	23	3	2	1	2	3	5	4	5	4	3	3	3	3	5	4	4	5	4	5	5	3	3	4	3	2	1	3	2	1	2	1	1	2	1	2	93
407	1	1	23	3	2	1	1	3	4	5	5	4	5	4	5	4	4	5	4	5	4	5	5	4	5	5	4	5	4	4	5	4	2	1	2	1	1	2	117
408	2	1	22	3	2	1	1	2	4	5	4	5	4	5	5	4	4	5	4	5	5	5	3	4	5	5	4	2	2	1	4	3	2	1	2	1	2	2	107
409	1	1	27	3	2	1	2	3	5	5	5	5	4	5	5	5	5	5	5	5	4	4	4	5	4	5	5	4	4	5	4	4	2	1	2	2	1	2	121
410	2	1	25	3	2	1	1	1	4	5	5	4	4	5	5	4	3	4	4	5	5	4	4	5	4	4	5	3	4	4	5	4	2	1	2	2	1	2	113
411	1	2	53	3	2	1	2	2	4	5	4	4	5	5	4	5	4	4	5	4	4	5	5	4	4	5	4	5	5	4	2	4	2	1	2	2	1	2	114
412	2	1	27	3	1	1	2	2	4	5	4	5	4	5	4	5	4	5	4	5	4	5	4	5	4	5	4	5	4	5	5	4	2	2	1	2	1	2	118
413	2	1	25	3	2	1	1	3	4	5	5	4	3	3	4	3	4	3	4	3	4	4	3	5	4	3	4	2	4	3	3	2	2	2	1	2	1	2	96
414	2	1	26	3	2	2	1	3	4	4	4	5	3	3	3	3	3	3	4	4	4	4	3	3	5	4	3	2	2	2	2	2	2	2	1	2	2	2	90
415	2	3	62	2	2	1	2	3	4	5	4	4	4	4	5	4	5	4	5	4	4	4	5	4	5	4	4	5	4	4	5	4	2	2	2	1	2	2	115
416	2	1	22	3	2	2	1	3	5	5	5	5	5	5	5	5	5	5	5	5	5	4	4	5	4	5	4	3	2	2	2	2	2	2	2	2	2	2	114
417	2	1	22	3	1	1	1	3	4	4	4	4	4	4	4	3	4	3	3	4	3	3	3	3	3	3	4	2	2	2	2	3	2	2	2	2	2	2	90
418	2	2	70	2	1	2	2	2	5	5	5	5	5	5	5	5	5	5	5	5	3	5	4	4	4	4	2	2	2	2	2	2	2	2	2	2	2	2	108
419	2	1	24	3	1	2	1	3	4	4	4	4	4	4	4	4	4	4	4	4	4	4	4	4	4	4	5	5	5	5	5	5	2	2	2	2	2	2	114
420	2	1	23	3	1	2	1	3	5	5	5	5	5	5	5	5	5	5	5	5	4	4	4	4	4	4	5	3	3	3	3	3	2	2	2	2	2	2	116
421	2	3	66	3	2	1	2	3	5	5	5	5	5	5	5	5	5	5	5	5	4	4	5	4	5	5	5	4	3	4	3	3	2	2	2	2	2	2	121
422	2	3	62	3	1	2	2	3	2	2	2	2	2	2	3	3	3	3	3	3	2	2	2	2	2	2	2	2	2	2	2	2	2	2	2	2	2	2	66
423	2	1	20	3	2	2	1	3	4	4	4	4	4	4	4	4	5	4	4	4	3	3	4	4	4	3	4	3	4	4	3	3	2	2	2	2	2	2	103
424	2	1	22	3	2	1	1	3	5	5	5	5	5	3	5	4	4	3	4	4	4	3	3	3	3	3	4	2	2	4	4	2	2	2	2	2	2	2	101
425	2	1	24	3	1	2	1	3	4	4	4	4	4	4	4	4	4	4	4	4	4	4	4	4	4	4	4	4	4	4	4	4	2	2	2	2	2	2	108
426	2	1	25	3	2	1	1	2	4	4	4	4	4	4	5	3	3	4	4	4	3	3	3	3	3	3	2	2	2	2	2	2	2	2	2	2	2	2	89
427	2	1	27	3	1	2	1	2	5	5	5	4	5	5	5	5	5	5	4	5	5	5	5	5	5	5	4	3	2	3	4	4	2	2	2	2	2	2	120
428	2	1	27	3	2	2	1	2	4	4	4	3	3	4	4	2	3	4	3	3	3	4	4	3	3	2	4	2	2	3	2	4	2	2	2	4	3	2	92
429	2	1	21	3	2	1	1	2	5	4	4	5	5	5	4	3	5	5	4	5	4	4	3	3	3	4	2	1	1	2	4	3	2	2	3	1	2	2	100
430	2	1	29	3	2	2	1	2	3	4	4	3	3	2	4	4	4	4	4	4	4	4	3	4	4	4	3	3	3	4	4	4	2	2	3	2	2	2	100
431	2	1	22	3	2	1	1	3	4	5	5	4	5	4	4	4	5	5	4	4	4	5	5	4	5	4	5	4	3	4	3	3	2	2	3	4	2	2	117
432	2	1	23	3	1	2	1	2	5	4	4	5	4	4	4	4	3	4	5	4	5	4	4	4	4	4	5	4	3	4	5	5	2	2	3	4	2	2	116
433	2	1	24	3	2	2	1	2	4	5	4	3	3	2	4	3	3	3	2	3	3	4	4	3	4	4	4	4	3	4	4	2	2	2	4	3	2	2	97
434	2	1	25	3	2	2	1	3	4	4	4	4	4	4	4	4	4	4	4	4	4	4	4	4	4	4	4	3	3	3	3	3	2	3	2	2	2	2	104
435	1	1	25	3	2	2	1	2	4	4	4	4	4	4	4	3	3	4	3	4	2	5	3	4	4	3	3	3	4	3	3	3	2	3	3	2	2	2	99
436	1	1	25	3	1	2	1	2	2	3	2	4	2	3	3	2	3	2	3	2	3	2	3	2	4	3	3	2	3	4	3	2	2	3	4	2	3	2	81
437	1	2	51	3	2	1	2	2	5	4	5	4	4	4	5	5	4	5	4	4	4	3	3	4	5	4	4	4	4	5	4	3	3	2	2	1	1	2	111
438	2	1	24	3	1	2	1	2	4	4	4	3	3	3	4	3	4	3	3	4	4	4	3	3	4	3	3	2	2	3	2	3	3	2	2	2	1	2	90
439	2	1	25	3	2	2	1	3	5	4	5	5	5	5	4	4	4	4	3	4	4	4	4	4	4	4	1	1	1	2	2	3	3	2	2	2	2	2	99
440	1	1	25	3	1	2	1	2	2	2	2	2	3	3	2	3	2	3	4	3	3	3	2	2	2	1	3	3	4	4	4	4	3	2	2	3	3	2	81
441	1	3	60	2	1	1	2	1	3	2	3	3	3	2	3	2	3	3	2	3	3	3	2	3	3	3	3	2	3	2	3	3	3	3	3	2	3	2	81
442	2	3	60	2	1	2	2	2	4	4	4	4	4	4	4	3	3	4	3	3	3	3	3	3	3	3	4	2	1	3	2	1	3	3	3	3	3	2	92
443	2	3	64	1	1	2	2	2	4	4	4	5	5	4	3	4	3	4	3	4	2	2	1	1	1	1	3	3	3	3	2	2	3	3	4	4	3	2	90
444	1	1	23	3	2	2	1	3	4	5	5	4	4	5	3	3	4	4	3	4	2	2	3	2	2	3	4	4	4	3	3	4	3	4	5	4	5	2	107
445	1	1	23	2	1	1	2	3	4	5	5	4	3	4	5	4	3	4	5	4	5	4	3	5	4	3	3	2	1	4	3	4	3	5	4	3	1	2	109
446	1	1	24	3	1	2	2	2	2	3	4	3	3	2	3	4	4	4	3	3	3	4	3	2	5	2	2	3	4	5	3	3	3	5	4	3	3	2	97
447	1	2	52	3	2	2	2	2	4	3	3	2	4	3	2	3	4	2	3	4	2	4	2	3	4	4	2	4	2	4	2	3	4	2	2	3	4	2	90
448	2	1	26	3	1	2	1	2	4	4	4	4	5	4	4	3	3	3	4	3	4	4	2	4	5	3	5	3	2	4	4	5	4	2	4	3	2	2	107
449	2	1	27	3	2	1	1	2	5	5	4	5	4	5	5	4	5	4	5	4	4	5	5	5	4	5	2	2	1	3	2	4	4	2	4	4	1	2	114
450	1	2	53	2	2	1	2	2	4	3	3	4	2	3	4	3	3	2	3	5	4	3	3	2	3	5	4	3	4	3	4	2	4	3	2	3	4	2	97
451	1	3	68	2	2	1	1	2	4	4	5	4	4	5	4	3	4	5	5	4	4	5	4	5	4	4	4	5	4	5	5	4	4	3	3	2	3	2	121
452	1	1	32	2	2	2	1	2	4	2	3	2	4	1	4	2	4	3	2	5	4	2	4	2	1	4	4	2	4	3	2	4	4	3	4	2	4	2	91
453	2	1	34	3	2	1	1	2	4	3	4	5	4	4	4	3	4	4	3	4	4	3	4	4	5	4	4	2	2	2	4	2	4	3	4	3	2	2	104
454	2	1	32	3	2	2	1	3	4	3	3	4	4	3	4	3	3	4	4	4	5	5	4	4	4	3	3	2	3	3	2	4	4	3	4	4	3	2	105
455	1	1	19	3	2	1	2	3	4	3	4	3	4	3	2	4	3	5	4	3	3	4	5	4	3	4	4	5	4	3	5	4	4	3	5	4	3	2	111
456	2	1	23	3	2	1	1	3	4	4	4	4	4	4	5	5	5	5	5	5	5	5	5	4	4	4	4	4	4	4	4	4	4	4	2	2	2	2	121
457	2	1	24	3	2	2	1	2	4	4	4	4	4	4	4	4	4	4	4	4	4	4	4	4	4	4	4	4	4	4	4	4	4	4	4	2	2	2	114
458	1	1	23	3	2	2	1	2	5	5	5	5	5	5	5	5	5	5	5	5	4	3	3	3	3	3	3	3	2	2	2	2	4	4	4	4	2	2	113
459	2	3	72	1	1	2	1	2	3	3	5	5	5	5	4	4	4	4	3	4	3	3	3	2	3	4	2	2	2	2	3	3	4	4	4	4	4	2	103
460	2	1	27	3	1	2	1	2	3	4	5	5	5	5	5	3	3	5	5	5	5	5	4	4	5	5	5	4	3	4	4	2	4	4	5	4	3	2	125
461	2	3	62	1	2	2	2	2	5	5	4	4	3	4	4	5	4	4	2	4	5	4	5	4	3	5	4	2	4	5	5	3	5	4	3	2	5	2	118
462	1	3	66	3	1	1	2	3	4	5	5	5	4	3	5	4	4	4	4	3	4	3	4	4	3	3	4	3	3	4	3	5	5	5	3	4	4	2	116
463	2	1	27	3	2	1	2	2	5	5	5	5	5	5	5	5	5	5	5	5	5	5	5	5	5	5	5	1	1	1	5	3	1	1	1	1	1	3	114
464	2	1	28	3	2	1	1	3	5	5	5	5	5	4	5	4	4	5	3	4	3	3	3	2	4	1	1	1	1	1	1	1	1	1	1	1	1	3	84
465	2	1	27	3	2	2	1	2	5	5	5	5	5	5	4	5	5	4	5	4	2	2	2	2	2	1	2	2	2	4	2	2	1	1	2	2	2	3	93
466	2	1	24	3	2	2	1	2	5	5	5	5	5	3	4	3	3	3	2	3	2	2	2	2	2	2	3	3	2	4	2	4	1	1	4	4	2	3	91
467	2	1	23	3	2	1	1	3	5	5	4	4	4	5	4	4	4	5	4	4	4	5	4	4	4	4	4	4	2	3	4	4	2	1	1	1	1	3	107
468	1	1	22	3	2	1	1	3	4	4	3	4	4	5	3	4	5	4	4	5	3	2	3	2	3	2	4	3	3	4	4	4	2	1	1	2	2	3	97
469	2	1	22	3	1	2	1	2	4	5	5	4	5	5	5	5	4	4	4	5	3	4	4	4	4	5	3	2	2	2	2	1	2	2	1	1	1	3	101
470	2	1	21	3	2	1	1	2	5	5	5	5	5	5	5	4	4	5	5	4	4	4	3	3	4	3	2	3	3	3	3	4	2	2	2	2	2	3	109
471	2	1	22	3	2	2	1	2	4	4	4	4	3	3	4	3	3	4	3	4	3	3	2	3	3	1	3	2	2	3	2	1	2	2	2	2	2	3	84
472	2	1	22	3	2	1	2	2	3	4	4	4	3	3	5	4	4	4	5	5	3	3	3	3	4	4	3	2	3	4	4	3	2	2	2	2	2	3	100
473	1	3	60	2	2	2	2	3	3	3	3	3	4	3	3	3	4	4	3	2	2	2	2	2	2	2	4	3	2	2	3	2	2	2	2	2	2	3	79
474	2	1	24	3	2	2	1	2	4	4	3	3	4	4	4	3	4	4	3	3	3	4	4	4	5	3	4	3	2	2	4	4	2	2	2	3	3	3	100
475	2	1	25	3	2	2	1	2	2	3	3	3	3	3	4	3	3	3	2	3	4	4	4	4	4	4	2	2	2	2	2	2	2	2	2	3	3	3	86
476	2	1	24	3	2	1	1	3	1	2	2	3	2	3	2	3	2	3	2	3	2	1	3	3	2	4	2	3	2	2	3	3	2	2	3	2	2	3	72
477	1	1	24	3	1	2	1	2	3	3	4	4	4	2	2	4	4	3	3	4	3	4	4	4	4	4	4	3	2	3	2	3	2	2	3	3	2	3	95
478	1	2	58	2	2	1	2	2	4	3	4	5	5	4	4	3	5	4	3	5	3	2	2	3	5	3	3	4	2	5	4	4	2	3	1	2	4	3	104
479	1	1	24	3	2	2	1	2	4	2	4	3	2	3	4	3	4	3	5	2	2	2	3	2	1	4	4	1	3	3	1	2	2	3	1	3	2	3	81
480	1	1	27	3	2	2	1	2	4	5	4	5	3	4	4	4	3	5	3	4	3	4	3	5	4	4	2	2	1	3	2	2	2	3	2	1	2	3	96
481	2	1	26	3	2	1	1	3	4	5	4	3	3	3	5	4	3	2	2	3	5	5	3	4	4	5	5	3	3	4	3	4	2	3	2	1	2	3	102
482	2	1	25	3	1	2	1	3	5	5	4	5	3	4	4	4	5	3	4	4	2	4	3	2	3	2	3	3	2	2	4	4	2	3	4	3	3	3	102
483	1	1	24	3	2	2	1	2	5	5	5	5	5	5	5	4	4	4	3	3	4	4	4	4	4	4	3	4	5	4	4	4	3	2	1	1	3	3	114
484	2	3	37	3	2	2	2	2	5	4	5	4	5	4	4	3	5	5	3	5	5	5	5	5	4	4	5	4	3	4	3	2	3	2	2	2	2	3	115
485	2	1	32	3	2	2	1	2	4	5	5	4	4	3	4	5	4	4	3	3	4	4	5	5	4	5	4	2	2	3	4	4	3	2	2	2	2	3	108
486	1	1	33	1	1	1	2	2	2	4	2	4	3	2	4	1	2	3	2	4	3	4	2	4	4	1	5	2	2	3	1	4	3	2	2	2	4	3	84
487	2	3	61	2	1	1	2	2	4	5	4	4	3	4	4	5	5	4	4	5	4	5	4	5	5	4	4	5	4	5	5	4	3	2	2	3	3	3	121
488	2	1	22	3	2	1	1	2	3	2	2	3	2	3	3	2	3	3	2	4	4	4	4	3	4	3	4	2	2	2	2	2	3	2	3	4	3	3	86
489	1	1	25	1	1	2	2	2	3	2	3	3	3	3	3	4	3	3	3	3	3	2	4	3	3	3	3	2	3	3	4	3	3	2	3	4	3	3	90
490	1	2	27	2	1	1	1	2	4	3	5	4	3	4	4	3	5	2	3	4	3	4	3	5	4	3	3	4	3	5	3	4	3	2	3	4	5	3	108
491	1	1	23	3	1	1	1	2	5	4	4	5	5	3	5	5	4	4	3	4	4	5	3	3	4	4	4	5	5	5	4	5	3	2	4	2	2	3	118
492	1	1	23	3	2	2	1	3	4	5	5	3	5	4	4	4	5	4	5	3	4	5	5	4	3	5	3	4	2	3	2	2	3	2	4	3	4	3	112
493	1	2	43	1	2	1	2	2	4	2	4	2	3	4	4	2	4	1	3	2	5	4	3	2	3	2	3	5	3	4	2	4	3	2	4	3	5	3	95
494	2	1	19	3	2	2	1	3	4	4	4	4	4	4	4	4	4	4	5	4	4	4	4	4	4	4	4	4	4	4	4	4	3	2	4	4	3	3	116
495	1	1	20	2	1	2	1	2	4	3	4	2	3	2	5	3	3	3	2	3	2	3	1	3	3	3	5	3	3	4	4	3	3	2	4	4	3	3	93
496	2	1	20	3	1	2	1	3	5	5	5	5	5	5	5	4	4	5	5	5	4	4	4	4	4	4	4	4	4	4	4	4	3	3	3	3	3	3	124
497	2	1	29	2	2	2	1	2	4	4	4	4	4	4	4	4	4	4	4	4	3	3	3	3	3	3	3	3	3	3	3	3	3	3	3	3	3	3	102
498	2	1	29	3	2	1	2	2	5	5	5	5	5	5	5	5	5	5	5	5	4	5	5	5	5	5	4	4	4	4	4	4	3	3	3	3	3	3	131
499	2	1	27	3	1	2	1	2	4	4	3	4	4	3	4	3	4	3	5	5	3	3	3	3	3	3	3	4	4	4	4	4	3	3	3	3	3	3	105
500	2	1	27	3	1	2	1	2	3	3	3	3	3	3	4	4	3	4	3	3	3	3	4	4	3	3	2	3	4	3	2	3	3	3	3	4	3	3	95
501	1	1	23	3	2	1	2	2	4	4	5	3	4	5	4	3	4	3	3	5	3	4	3	4	5	4	4	3	3	5	4	4	3	3	4	2	1	3	109
502	2	1	21	3	1	2	1	2	4	3	4	4	3	4	4	3	4	4	3	4	3	3	4	3	4	4	3	3	4	3	4	4	3	3	4	3	4	3	106
503	2	1	21	3	2	2	1	2	4	3	4	4	3	4	4	3	4	4	3	4	4	3	4	4	3	3	4	3	4	3	4	4	3	3	4	3	4	3	107
504	2	1	21	3	2	2	1	2	5	4	5	5	4	3	5	3	3	4	3	4	3	5	4	4	5	4	4	3	2	2	3	3	3	3	4	4	2	3	109
505	1	2	25	2	1	1	1	2	4	4	4	3	4	4	3	3	3	4	4	4	4	3	4	3	4	4	4	4	3	4	4	4	3	3	4	4	4	3	110
506	2	1	26	3	1	2	1	2	4	4	4	5	4	5	5	4	4	4	3	4	4	4	3	4	4	3	5	4	4	4	4	3	3	4	2	2	2	3	112
507	1	1	32	1	2	1	1	1	4	3	2	4	2	4	2	4	3	2	5	4	4	2	3	5	4	2	4	2	4	2	5	4	3	4	2	4	5	3	101
508	1	1	31	3	2	1	2	2	5	4	5	5	4	5	5	4	4	4	5	4	4	4	3	4	4	3	5	5	4	4	4	3	3	4	3	2	2	3	118
509	1	1	31	3	1	2	1	3	5	5	4	4	5	4	4	4	4	5	4	5	5	5	5	5	4	4	4	4	4	4	3	4	3	4	3	3	4	3	124
510	2	1	34	3	2	1	1	3	4	3	4	3	4	3	3	4	3	3	4	4	4	3	3	2	2	2	3	3	3	3	4	3	3	4	3	4	2	3	96
511	1	1	34	3	2	2	2	2	4	3	4	4	3	4	4	3	3	4	3	4	3	4	4	3	3	4	4	3	3	4	3	4	3	4	3	4	3	3	105
512	1	3	67	2	2	2	2	2	4	4	4	4	4	3	4	4	4	4	4	4	3	4	4	4	4	4	4	3	2	3	3	3	3	4	3	4	4	3	109
513	1	2	36	3	2	1	2	3	2	3	2	3	4	2	2	3	4	3	2	4	2	4	3	4	3	4	2	3	4	5	3	4	3	4	3	4	5	3	97
514	2	1	21	3	2	2	1	2	4	3	4	4	4	4	4	3	4	3	5	3	2	2	2	2	2	2	4	4	3	4	4	4	3	4	4	3	4	3	101
515	1	1	22	3	2	1	2	2	4	4	5	4	3	3	5	5	4	4	5	4	5	4	4	5	4	3	3	4	5	4	5	4	3	4	4	4	5	3	123
516	2	2	38	3	2	1	2	3	4	5	4	5	4	3	4	5	4	3	5	4	3	5	4	5	4	3	5	4	3	5	4	5	3	5	4	5	4	3	124
517	1	1	30	3	1	2	1	2	4	5	4	3	4	3	5	4	4	4	5	4	3	5	5	5	5	5	5	3	3	3	5	4	4	2	2	2	1	3	114
518	2	1	30	3	1	2	1	2	4	5	4	4	4	5	4	3	4	5	2	4	4	5	5	5	4	4	2	2	2	1	2	2	4	2	4	4	3	3	106
519	2	1	24	3	1	2	1	2	3	4	5	5	4	3	3	2	3	4	5	4	3	2	3	4	3	2	3	4	3	3	5	3	4	2	4	5	3	3	104
520	1	2	34	2	2	1	2	2	4	3	5	4	4	2	4	2	5	5	3	5	4	2	5	3	5	2	4	2	5	3	5	4	4	2	5	2	5	3	111
521	1	3	69	2	1	1	2	2	4	4	3	4	4	3	4	3	4	4	4	5	3	4	3	4	3	4	4	5	4	3	4	4	4	3	3	4	4	3	112
522	1	2	54	2	2	2	2	2	4	3	2	4	3	3	4	4	3	4	4	3	3	3	2	2	4	3	4	4	3	2	4	3	4	3	4	3	2	3	97
523	1	3	61	3	1	2	1	2	4	3	4	3	4	3	3	3	4	3	4	3	3	4	3	3	3	4	4	3	4	3	4	4	4	3	4	3	4	3	104
524	2	2	48	2	2	2	2	2	4	3	4	3	4	3	4	3	4	3	4	3	4	3	4	3	4	3	4	3	4	3	4	3	4	3	4	3	4	3	105
525	2	2	47	2	2	2	2	2	4	3	4	3	3	2	4	3	4	3	4	3	4	3	4	3	4	3	4	3	4	3	4	3	4	3	4	3	4	3	103
526	2	2	48	2	1	1	2	2	4	3	4	3	4	3	4	3	4	4	3	4	3	4	3	4	3	4	4	3	4	3	4	3	4	3	4	3	4	3	106
527	2	1	25	3	1	2	1	2	4	5	4	5	3	3	4	5	5	4	4	4	3	3	2	3	4	4	5	4	3	4	5	3	4	3	4	4	2	3	113
528	1	1	26	3	1	1	1	2	4	4	4	4	3	3	4	3	3	4	3	3	4	3	4	3	4	3	4	3	4	3	4	3	4	3	4	4	4	3	106
529	1	1	26	3	2	2	2	2	4	4	3	5	3	4	4	3	3	4	3	2	3	4	3	4	4	5	4	3	4	3	5	3	4	3	4	5	3	3	109
530	2	3	69	2	2	2	2	2	4	3	3	4	3	4	3	4	3	3	4	4	4	3	4	4	5	4	4	4	3	4	5	3	4	3	4	5	4	3	112
531	1	3	66	2	2	1	2	1	4	3	4	4	4	3	3	3	4	4	3	4	4	4	4	3	4	3	4	4	3	4	3	4	4	4	3	3	4	3	108
532	1	3	65	1	2	2	1	2	4	4	3	3	4	3	3	4	3	3	4	3	3	4	4	3	3	4	4	3	3	4	3	4	4	4	3	4	3	3	104
533	2	3	64	3	1	2	1	2	4	3	4	4	4	3	3	4	3	4	3	4	3	3	4	4	4	3	3	4	3	4	4	3	4	4	3	4	4	3	107
534	1	3	63	2	1	2	1	2	3	4	3	3	4	3	3	4	4	3	4	3	3	4	3	3	4	3	3	4	3	4	4	3	4	4	3	4	4	3	104
535	1	1	23	3	1	2	1	2	3	3	3	4	3	3	3	4	4	4	3	2	2	2	3	3	2	3	4	4	4	4	4	4	4	4	4	3	3	3	99
536	1	1	28	3	2	2	1	3	4	4	4	4	3	3	4	3	4	3	3	3	4	4	4	3	3	3	4	4	3	4	4	4	4	4	4	3	3	3	107
537	2	2	43	2	2	1	2	2	4	4	4	3	4	5	4	4	3	4	4	5	4	3	4	4	4	3	4	3	4	4	4	3	4	4	4	3	4	3	114
538	2	1	27	3	1	2	1	2	3	4	4	3	4	5	4	4	5	5	3	3	4	4	4	4	4	5	4	4	5	4	4	5	4	4	5	4	3	3	121
539	2	2	53	2	2	2	2	2	4	4	2	3	3	3	5	4	4	5	3	3	2	2	5	4	3	4	4	4	5	5	3	3	4	4	5	5	3	3	111
540	2	1	26	3	2	2	1	2	5	4	4	5	4	3	3	4	4	5	4	4	4	4	3	4	3	5	5	5	5	5	4	5	4	5	3	4	5	3	125
541	2	2	39	2	2	1	1	1	4	5	4	3	4	4	4	5	4	4	5	4	5	3	4	4	5	4	4	4	5	4	3	4	4	5	4	4	4	3	123
542	2	2	39	2	2	2	2	2	5	4	3	4	3	2	5	4	3	2	4	3	5	4	3	5	4	3	5	4	3	2	3	4	5	4	3	2	3	3	107
543	1	3	64	1	1	2	2	1	5	5	5	5	5	5	4	3	5	3	4	5	4	5	5	4	4	5	4	5	5	4	5	5	5	4	4	3	4	3	132
544	2	1	23	3	2	1	2	3	5	5	4	3	5	5	4	3	4	5	4	5	5	3	3	5	4	5	4	4	5	3	4	5	5	4	4	4	5	3	127
545	1	2	37	2	2	1	2	2	5	4	5	4	4	3	5	4	5	4	5	3	3	5	4	5	4	3	2	5	4	5	3	3	5	4	4	5	3	3	121
546	1	1	31	3	2	2	1	3	5	5	4	5	5	3	5	5	4	5	5	5	5	5	5	5	4	5	5	5	5	4	5	5	5	4	5	5	4	3	140
547	2	1	30	1	1	2	2	2	4	3	4	5	4	4	4	3	4	4	5	4	4	3	4	4	4	4	4	3	4	4	3	4	1	1	1	2	3	4	105
548	1	2	37	2	2	1	2	2	4	4	5	4	4	4	4	3	4	4	4	3	4	4	3	3	4	3	4	4	4	3	4	3	1	1	2	1	3	4	102
549	1	1	29	2	2	1	2	2	4	4	5	4	4	4	4	4	5	4	4	4	4	3	4	4	4	3	4	4	4	4	3	3	1	1	2	1	3	4	106
550	1	1	25	1	1	2	2	2	4	4	5	4	4	4	4	3	4	4	5	4	4	3	4	4	4	3	4	4	3	4	4	3	1	1	3	3	1	4	106
551	2	1	26	2	1	2	2	2	4	4	5	4	4	5	4	3	4	4	4	4	4	3	4	4	3	4	4	4	3	4	4	3	1	2	1	1	1	4	103
552	1	2	49	3	1	1	2	2	4	4	5	4	4	5	4	3	4	5	4	4	4	4	4	4	3	3	4	4	3	3	4	3	1	2	1	3	1	4	105
553	2	1	31	3	2	2	1	2	5	5	5	5	4	4	5	4	4	4	2	4	4	2	2	4	2	5	4	4	5	2	2	4	1	4	2	1	2	4	105
554	2	1	27	3	2	2	1	2	4	5	4	4	4	5	4	5	4	5	3	4	4	5	3	5	4	3	5	2	3	4	3	2	1	4	2	1	3	4	109
555	1	3	67	1	1	2	2	2	4	5	4	4	3	4	4	3	4	3	4	2	3	4	2	3	2	4	3	5	4	3	2	3	2	1	4	3	4	4	100
556	2	1	21	3	2	1	1	2	5	4	4	5	4	5	5	4	5	5	4	5	4	4	5	5	5	4	5	4	4	5	4	5	2	2	2	1	2	4	122
557	1	1	21	3	1	1	2	2	4	5	4	4	4	5	4	4	5	4	4	4	4	3	4	4	4	4	4	4	3	4	4	3	2	2	2	2	3	4	111
558	2	1	21	2	1	2	2	2	4	5	4	4	5	4	4	4	4	4	5	4	4	4	3	4	4	4	4	4	3	4	4	3	2	2	2	3	3	4	112
559	2	2	47	2	1	2	2	2	4	5	4	4	4	2	4	5	3	4	3	4	3	3	2	3	3	2	4	4	3	3	4	3	2	2	2	3	3	4	99
560	2	1	23	3	1	1	1	3	4	4	3	3	3	2	4	3	4	2	2	3	4	3	2	2	4	4	2	2	4	3	1	1	2	2	2	4	3	4	86
561	1	2	38	3	2	1	2	3	5	5	5	4	5	4	4	4	5	4	4	4	4	3	4	4	4	3	4	3	4	4	4	3	2	2	3	2	2	4	112
562	1	2	39	2	2	1	2	1	4	5	4	4	4	5	4	4	4	5	4	4	4	3	4	4	4	3	4	3	3	4	4	3	2	2	3	3	4	4	112
563	1	2	39	3	2	2	2	3	2	2	3	3	4	3	2	3	4	3	3	3	2	4	3	3	2	4	2	3	4	3	3	2	2	2	4	3	2	4	87
564	1	1	32	3	2	2	1	2	4	5	4	5	5	3	4	4	4	4	4	4	3	4	3	4	4	3	2	3	2	3	2	2	2	3	2	2	2	4	100
565	1	1	30	3	2	1	2	3	4	3	4	4	5	5	4	3	4	4	5	4	3	3	3	3	4	4	4	3	4	5	5	5	2	3	2	4	3	4	113
566	1	3	65	2	1	2	2	2	2	2	3	3	3	4	4	3	4	2	3	4	2	3	4	2	4	3	2	3	3	4	3	4	2	3	3	3	2	4	91
567	1	1	33	3	1	1	1	3	4	3	5	4	4	5	4	3	5	4	4	5	3	4	5	2	4	4	4	5	5	3	4	4	2	4	3	2	3	4	115
568	2	1	33	3	1	2	1	2	4	4	4	4	4	4	4	2	2	2	3	3	3	3	3	2	4	2	2	2	2	4	3	2	2	4	4	4	3	4	93
569	2	1	34	3	2	2	1	2	4	4	4	4	4	4	4	4	4	4	4	4	4	4	4	4	4	4	4	4	4	4	4	4	2	4	4	4	4	4	118
570	2	1	35	3	2	2	1	2	4	4	4	4	4	4	5	3	2	4	4	4	4	4	4	4	4	4	2	1	1	1	1	2	2	4	4	5	4	4	101
571	2	1	32	3	1	2	1	2	4	4	4	4	3	4	4	3	4	3	4	4	4	4	3	4	4	3	2	3	3	3	4	4	3	2	2	3	2	4	102
572	1	1	31	3	2	2	1	2	4	5	4	5	3	4	4	4	3	4	4	4	4	5	4	4	4	4	5	3	4	4	4	4	3	2	4	2	2	4	114
573	1	1	30	3	1	1	2	2	4	5	3	2	4	4	3	5	4	4	5	4	3	5	2	4	3	4	3	5	4	2	5	3	3	3	2	5	4	4	111
574	2	1	23	3	1	2	1	3	5	5	5	5	5	5	5	5	4	5	4	5	4	4	4	4	4	5	4	4	3	3	3	2	3	3	3	2	2	4	119
575	2	1	27	3	2	2	1	2	3	3	3	3	3	3	3	2	3	2	2	3	3	3	3	3	3	3	5	5	5	5	5	5	3	3	3	4	3	4	101
576	2	1	31	3	2	2	1	2	4	4	4	4	3	3	4	4	4	4	3	4	4	4	3	4	5	4	4	2	2	3	3	2	3	3	3	4	4	4	106
577	2	1	27	3	2	1	2	2	4	5	4	4	4	5	4	5	4	4	4	5	3	3	3	4	3	3	4	3	4	4	3	4	3	3	4	3	3	4	113
578	2	1	29	3	2	2	1	2	4	4	3	4	3	3	4	4	2	2	3	3	2	2	2	2	3	2	3	2	1	1	1	2	3	3	4	3	4	4	83
579	2	2	38	3	1	1	2	3	4	4	5	5	4	4	5	4	5	5	3	3	4	4	5	4	4	3	3	2	2	4	4	5	3	4	2	2	3	4	113
580	2	2	39	3	2	1	1	2	4	3	5	3	3	4	4	3	2	4	4	3	3	2	3	4	3	4	4	3	3	4	4	4	3	4	2	3	3	4	102
581	2	1	24	3	2	2	1	3	4	5	4	5	3	4	4	3	4	4	3	3	2	2	2	2	3	3	3	4	4	4	3	5	3	4	3	3	3	4	103
582	2	1	25	3	2	2	1	2	3	4	4	3	3	4	4	3	3	3	4	3	2	2	2	2	4	3	4	2	2	4	2	2	3	4	3	3	3	4	92
583	2	1	31	3	1	1	1	3	4	3	4	3	3	4	4	3	4	4	5	4	3	4	3	4	3	4	3	3	4	3	4	4	3	4	3	3	4	4	108
584	1	1	24	3	2	1	2	3	4	3	3	4	4	4	4	4	3	4	4	4	4	3	3	4	3	4	4	3	3	4	4	3	3	4	4	3	4	4	109
585	2	1	32	3	1	2	1	3	4	5	5	5	4	5	5	5	5	5	4	4	4	4	5	5	5	4	4	3	3	4	5	4	3	4	4	4	3	4	128
586	2	1	35	3	1	1	2	2	4	5	4	3	5	3	3	4	5	3	4	3	4	5	3	4	3	5	4	3	4	5	3	4	3	5	4	5	3	4	117
587	2	1	32	2	1	1	1	3	5	5	5	4	3	4	5	4	4	3	4	5	4	3	3	3	4	2	4	2	2	3	3	4	4	2	2	1	3	4	104
588	2	1	23	3	2	1	1	3	4	5	5	5	5	5	5	3	4	4	5	4	3	3	3	2	2	3	4	3	4	4	4	3	4	2	2	2	2	4	108
589	2	1	28	3	1	1	1	2	4	4	4	4	4	5	4	3	3	4	3	4	4	4	5	5	4	4	4	2	2	2	4	3	4	2	2	3	3	4	107
590	2	1	29	3	1	2	1	3	4	5	4	5	4	4	5	4	4	5	3	4	3	5	4	5	4	3	4	2	2	4	5	2	4	2	3	4	4	4	115
591	1	2	49	3	2	1	1	2	4	2	3	3	4	2	4	2	3	4	2	4	4	2	4	2	3	3	4	3	2	3	2	3	4	2	4	2	3	4	91
592	2	1	26	3	2	2	1	2	4	4	4	3	4	3	4	2	4	1	1	2	2	2	2	1	2	3	3	4	3	4	2	1	4	2	4	3	2	4	84
593	2	1	26	3	1	2	1	3	5	5	5	4	4	4	5	4	3	4	4	4	3	5	5	4	4	4	4	3	3	4	4	3	4	2	4	3	4	4	118
594	2	1	25	3	2	2	1	2	4	4	4	4	4	4	4	3	4	4	3	4	4	4	2	2	2	2	4	2	2	2	4	4	4	2	4	4	4	4	102
595	1	1	23	3	1	2	1	3	4	5	4	4	5	4	4	4	5	4	4	4	4	4	3	4	4	3	4	3	3	4	4	4	4	3	2	4	3	4	115
596	2	1	23	3	1	2	1	2	4	4	3	3	4	4	5	4	3	4	3	4	4	4	3	3	3	2	4	3	2	3	4	2	4	3	2	4	4	4	103
597	2	3	60	3	2	1	2	3	4	4	4	3	4	4	4	3	4	3	4	4	4	4	3	4	4	3	4	3	4	4	4	3	4	3	3	3	4	4	110
598	1	1	21	3	2	1	1	2	3	4	3	3	4	3	4	3	4	4	4	3	4	3	4	4	3	4	4	3	4	3	4	4	4	3	3	3	4	4	107
599	2	1	22	3	1	1	1	3	4	3	4	4	3	4	3	3	4	4	3	4	4	2	4	3	4	2	5	4	4	5	3	4	4	3	3	4	4	4	109
600	2	1	21	3	2	1	2	3	4	3	5	4	4	5	4	3	3	5	4	5	4	3	5	4	5	4	4	3	5	4	4	5	4	3	3	5	5	4	123
601	2	1	22	3	2	1	1	2	4	4	5	4	4	4	5	4	4	5	3	4	4	5	5	5	5	5	5	3	4	5	5	5	4	3	4	2	2	4	125
602	2	3	66	2	1	2	1	2	4	4	3	4	3	3	3	4	3	3	4	3	3	3	4	3	4	3	3	3	4	4	3	4	4	3	4	3	3	4	103
603	1	3	60	2	2	1	2	2	4	3	4	3	4	4	4	3	4	3	4	3	4	4	3	4	4	3	3	4	3	4	3	4	4	3	4	3	3	4	107
604	2	1	24	3	2	1	1	3	4	4	5	4	5	5	4	4	5	4	3	4	4	5	4	4	4	3	4	2	2	3	4	2	4	3	4	3	4	4	114
605	1	1	23	3	1	1	1	2	2	3	4	4	4	4	4	3	4	4	4	4	4	3	4	3	4	4	4	4	3	3	4	4	4	3	4	3	4	4	110
606	2	1	24	3	1	2	1	3	4	3	4	4	4	3	4	3	4	3	3	3	3	3	3	3	3	3	3	4	3	3	4	4	4	3	4	4	3	4	103
607	2	3	62	1	1	2	2	2	5	5	4	5	4	5	5	5	4	5	4	4	4	5	4	3	4	4	4	5	4	4	3	4	4	3	4	4	3	4	125
608	2	1	22	3	2	2	1	2	4	3	4	3	4	3	4	3	3	4	3	4	3	4	3	3	3	4	4	3	4	3	4	3	4	3	4	4	3	4	105
609	1	3	66	2	1	1	1	1	4	4	3	2	4	4	4	3	4	4	3	4	4	4	3	4	4	3	4	4	4	3	4	4	4	3	4	4	3	4	110
610	2	3	65	3	2	2	2	2	3	4	3	3	3	3	4	3	4	3	3	3	4	3	4	3	4	3	4	3	4	4	3	3	4	3	4	4	3	4	103
611	1	3	62	1	1	2	2	2	4	3	3	4	3	3	3	2	3	3	4	3	3	3	4	3	4	3	3	4	3	3	4	3	4	3	4	4	3	4	100
612	2	1	21	3	1	2	1	2	4	5	4	5	5	5	3	4	4	3	4	4	3	3	4	4	3	4	4	5	5	5	4	4	4	3	4	4	3	4	120
613	1	1	22	3	2	1	2	2	3	4	3	4	4	3	4	3	4	3	4	4	3	4	3	4	4	3	4	3	4	3	4	4	4	3	4	4	3	4	108
614	1	2	56	1	2	1	2	2	4	4	5	4	3	3	4	4	3	4	4	3	4	3	4	4	4	5	4	4	5	3	4	4	4	3	4	4	5	4	117
615	2	2	55	3	2	1	2	3	4	5	5	4	4	5	4	5	5	4	3	5	3	4	5	4	4	5	4	3	3	4	5	4	4	3	4	5	4	4	125
616	2	1	32	3	2	1	1	2	4	3	4	4	5	3	4	3	5	4	4	3	4	5	4	3	4	4	4	3	3	4	5	4	4	3	4	5	5	4	118
617	1	1	21	3	2	1	2	3	4	3	5	4	2	3	4	3	5	2	4	3	3	5	4	2	3	5	4	3	5	4	3	4	4	3	5	2	4	4	109
618	1	2	44	2	1	2	1	1	4	5	4	4	5	4	4	4	5	4	4	5	4	4	5	4	5	4	4	3	4	4	5	4	4	4	2	4	2	4	122
619	2	1	32	3	1	2	1	2	4	4	4	4	4	4	4	2	4	2	2	2	4	4	4	4	4	4	1	4	3	3	3	3	4	4	3	3	3	4	102
620	1	1	34	2	2	1	1	2	4	4	3	4	4	4	2	2	4	3	3	3	3	4	4	3	4	4	3	4	4	3	4	4	4	4	3	3	4	4	106
621	2	3	64	2	2	1	1	2	4	3	4	4	3	4	3	3	4	3	3	4	4	3	4	4	3	4	4	3	4	4	3	4	4	4	3	4	3	4	108
622	2	1	28	3	2	1	1	2	4	4	4	5	5	5	5	5	4	3	4	4	5	4	5	4	3	3	4	3	4	3	2	3	4	4	3	4	4	4	118
623	2	1	24	3	2	2	1	2	4	4	4	4	4	3	4	3	3	4	3	4	3	3	2	2	2	3	4	2	2	2	3	2	4	4	4	3	4	4	97
624	1	2	53	2	2	1	1	2	4	4	4	5	4	4	3	4	4	4	5	4	3	4	5	4	4	4	3	4	4	4	4	5	4	4	4	3	4	4	120
625	2	3	63	1	1	2	2	2	4	4	4	4	3	4	4	3	4	3	4	3	4	4	3	4	4	4	4	3	4	3	4	3	4	4	4	3	4	4	111
626	1	1	34	3	2	2	1	2	3	4	4	4	3	4	4	3	4	3	3	3	3	3	3	3	4	3	3	3	3	3	3	4	4	4	4	3	4	4	103
627	2	2	43	3	2	2	2	2	5	4	5	4	4	4	4	3	4	4	4	4	4	5	4	3	3	4	4	4	4	4	4	4	4	4	4	4	3	4	119
628	1	1	22	3	2	1	2	2	5	5	5	5	5	5	4	4	4	4	4	4	4	4	4	4	4	4	4	4	4	4	4	4	4	4	4	4	4	4	126
629	2	3	60	2	2	2	1	2	4	4	4	4	4	4	4	4	4	4	4	4	4	4	4	4	4	4	4	4	4	4	4	4	4	4	4	4	4	4	120
630	2	2	59	1	2	2	2	2	5	5	5	5	5	5	5	5	5	5	5	5	4	4	4	4	4	4	4	4	4	4	4	4	4	4	4	4	4	4	132
631	2	1	35	3	2	1	1	3	4	4	4	4	4	4	4	5	5	5	5	5	5	5	5	5	4	4	4	4	4	4	4	4	4	4	4	4	4	4	129
632	1	1	24	3	1	1	1	3	5	5	5	5	5	5	5	5	5	4	4	4	4	4	4	5	4	4	4	3	4	5	4	4	4	4	4	4	4	4	130
633	2	3	60	3	2	1	2	2	4	5	4	4	4	5	5	4	5	4	3	4	5	4	4	4	4	5	4	4	3	4	4	4	4	4	4	4	4	4	124
634	2	1	34	3	1	1	1	3	4	4	5	4	5	4	4	4	4	4	4	4	4	4	4	5	5	5	2	4	2	4	4	4	4	4	4	4	4	4	121
635	1	2	37	2	1	1	1	2	4	3	5	5	4	4	4	5	4	4	4	5	4	4	4	5	5	4	4	4	5	4	4	5	4	4	4	5	4	4	128
636	2	2	37	2	2	2	2	2	5	5	4	5	5	5	5	4	5	4	4	4	5	5	4	4	4	5	4	4	4	5	5	4	4	4	4	5	5	4	134
637	1	1	32	3	2	1	2	3	5	4	4	4	5	3	4	3	5	4	3	5	5	4	4	3	5	4	4	4	5	5	3	4	4	4	5	3	4	4	123
638	2	2	38	2	2	1	1	3	4	4	5	4	2	4	4	4	5	3	3	4	4	4	3	4	4	3	5	4	4	3	4	3	4	4	5	4	3	4	115
639	2	3	62	2	1	2	1	3	4	5	4	4	5	4	5	4	4	5	4	4	5	4	4	5	4	3	4	4	3	3	4	5	4	4	5	4	3	4	124
640	1	1	21	3	2	1	2	3	4	4	4	4	5	5	5	4	5	4	5	4	4	4	5	5	5	4	4	4	5	5	4	4	4	4	5	4	4	4	131
641	2	2	42	1	1	1	2	2	5	4	4	5	4	3	5	4	3	5	4	4	4	5	5	4	5	4	4	4	5	4	4	5	4	4	5	4	4	4	128
642	2	1	32	3	2	2	1	3	4	4	5	4	5	4	5	4	4	5	4	4	5	5	4	5	5	5	4	3	4	5	4	4	4	4	5	4	5	4	131
643	2	1	28	3	2	2	1	3	4	5	5	4	4	5	5	4	4	4	3	4	5	4	3	4	5	3	3	2	2	4	3	3	4	4	5	5	2	4	116
644	2	2	56	3	2	1	2	2	4	5	4	5	4	3	4	3	4	5	3	4	4	5	4	5	5	4	4	2	4	4	5	3	4	5	2	1	3	4	116
645	2	1	26	3	2	1	2	2	4	5	5	4	4	5	4	3	4	5	4	3	4	4	5	5	4	3	5	2	3	4	2	1	4	5	3	4	3	4	115
646	1	1	25	3	2	1	1	1	4	3	5	4	5	4	5	5	4	3	3	4	4	5	3	4	4	5	5	5	4	3	3	4	4	5	3	4	5	4	123
647	2	1	26	3	2	2	1	2	3	3	3	4	5	5	2	2	4	3	3	2	3	4	2	3	4	4	5	4	3	3	1	4	4	5	4	3	3	4	102
648	2	1	21	3	1	2	1	3	5	5	5	4	5	4	5	5	4	5	5	4	5	4	5	5	4	5	5	2	2	2	3	3	4	5	4	3	5	4	126
649	2	1	32	3	1	1	1	2	4	3	4	4	4	4	4	5	4	5	4	4	3	4	4	5	3	4	4	3	5	4	4	3	4	5	4	4	3	4	119
650	1	2	35	2	1	1	2	2	4	4	4	4	5	4	4	5	4	4	5	4	4	4	5	4	4	4	5	4	5	4	4	4	4	5	4	4	3	4	126
651	2	3	60	3	2	2	2	2	4	4	5	4	3	4	4	5	4	3	4	5	4	3	4	5	4	3	3	4	5	4	5	4	4	5	4	4	4	4	122
652	2	2	37	3	2	2	2	2	4	5	4	4	4	4	4	5	4	4	4	4	4	5	4	4	4	4	4	5	4	4	4	4	4	5	4	4	4	4	125
653	2	1	19	3	1	2	1	2	4	5	4	4	4	5	4	5	4	4	5	4	4	5	4	4	4	5	4	4	5	4	4	4	4	5	4	4	4	4	128
654	2	2	47	3	2	1	2	2	4	5	4	4	4	4	4	5	4	4	4	4	4	5	4	4	4	4	4	5	4	4	4	4	4	5	4	4	4	4	125
655	2	1	22	3	2	1	1	3	4	5	4	4	5	5	4	4	5	4	4	4	4	5	4	4	5	4	4	5	4	4	4	4	4	5	4	4	4	4	128
656	2	2	49	3	2	1	2	2	4	5	4	4	5	4	4	5	4	4	5	4	4	5	4	4	5	4	4	5	4	4	5	4	4	5	4	4	5	4	130
657	1	2	48	2	2	1	1	2	4	4	5	5	4	5	4	5	4	5	4	5	4	5	4	5	4	5	4	5	4	5	4	5	4	5	4	4	5	4	134
658	2	3	63	2	2	2	2	1	4	5	4	4	3	4	4	5	4	4	5	4	4	5	4	4	5	4	4	3	4	3	4	4	4	5	4	5	4	4	124
659	1	2	52	3	2	1	2	2	3	2	2	3	3	2	3	3	2	2	3	3	3	4	4	4	3	4	4	5	4	4	4	3	4	5	4	5	5	4	104
660	1	1	23	3	1	1	2	2	5	5	5	5	5	5	5	5	4	5	4	4	4	4	5	4	5	4	4	5	4	5	5	5	4	5	5	4	4	4	137
661	1	1	29	3	2	1	1	3	4	4	3	4	4	4	4	4	3	4	3	5	4	3	4	3	4	4	3	4	3	4	4	3	4	5	5	4	4	4	115
662	2	2	43	2	2	1	1	2	3	5	4	4	3	5	2	4	3	5	3	4	3	5	4	5	3	5	4	4	3	5	4	4	5	3	2	4	3	4	115
663	1	2	45	2	2	1	2	3	5	3	4	3	5	4	3	5	3	4	5	3	5	3	4	3	5	4	3	5	3	4	3	5	5	3	4	3	5	4	118
664	1	1	20	2	1	2	1	1	2	3	2	3	4	5	4	4	3	3	3	2	3	4	3	2	3	3	4	3	2	2	3	4	5	4	3	2	3	4	95
665	1	2	38	3	1	1	2	2	5	4	3	5	4	3	5	4	3	5	4	3	5	4	3	5	4	3	5	4	3	5	4	3	5	4	3	4	3	4	119
666	2	1	21	3	1	1	1	3	5	4	3	4	3	4	5	4	3	4	3	4	5	4	3	3	4	3	5	4	3	4	3	3	5	4	3	4	3	4	113
667	1	3	69	1	1	1	1	2	5	3	4	4	5	4	5	3	5	4	5	4	5	3	4	4	3	5	4	3	5	4	3	4	5	4	4	3	3	4	121
668	1	3	75	1	1	1	2	2	4	5	4	4	4	5	5	4	4	3	4	4	4	5	4	4	5	4	4	3	4	4	5	4	5	4	4	3	4	4	124
669	2	1	22	3	1	2	1	2	4	4	5	4	5	5	5	4	4	5	4	5	3	4	3	5	3	5	5	4	5	3	5	3	5	4	4	3	5	4	127
670	1	1	25	3	2	1	1	3	4	5	5	4	4	4	4	5	5	5	4	4	4	5	5	4	4	5	5	4	4	4	4	5	5	4	4	4	5	4	132
671	2	2	43	3	1	1	2	2	5	5	5	5	5	2	5	5	4	5	3	3	5	5	4	5	4	4	4	5	2	4	4	4	5	4	4	4	5	4	128
672	2	3	64	2	2	1	2	2	1	1	1	1	1	1	1	1	1	1	1	1	5	4	4	4	4	4	5	4	5	4	4	4	5	4	4	5	4	4	89
673	1	1	21	3	2	1	2	2	5	5	4	4	4	4	5	4	4	4	4	4	5	4	4	5	4	4	4	5	4	4	4	4	5	4	4	5	4	4	128
674	1	1	22	3	2	1	2	3	4	4	5	4	5	4	4	5	4	4	4	5	4	5	5	5	5	4	4	5	5	4	4	5	5	4	4	5	4	4	133
675	2	1	29	3	2	1	2	3	5	4	4	5	4	5	4	5	4	4	5	4	5	4	5	4	4	5	5	4	4	5	4	5	5	4	4	5	4	4	133
676	2	3	67	2	2	1	2	3	5	5	5	4	4	3	4	3	4	4	3	4	4	3	4	4	3	4	5	4	4	3	5	3	5	4	5	4	5	4	121
677	2	2	56	2	2	1	2	2	4	5	3	5	5	4	4	5	4	5	5	4	4	4	5	5	4	5	5	4	4	5	4	4	5	4	5	4	5	4	133
678	2	3	72	1	1	2	2	2	4	4	5	5	4	5	5	4	5	3	4	3	4	4	5	4	2	2	5	4	3	4	4	3	5	4	5	4	5	4	122
679	2	2	29	3	2	1	2	3	4	5	4	5	4	5	5	4	5	4	5	4	5	4	5	4	3	5	5	4	5	4	5	4	5	4	5	4	5	4	134
680	1	3	37	2	2	1	2	2	5	5	4	4	4	3	4	5	4	4	3	4	5	4	3	4	4	4	4	5	4	5	4	5	5	4	5	5	5	4	128
681	1	1	31	3	2	1	2	3	4	3	4	4	3	4	4	4	4	4	4	4	4	4	4	3	4	4	3	4	3	4	4	4	5	5	4	4	4	4	117
682	2	1	32	3	2	1	1	2	4	5	4	4	5	4	5	5	4	3	3	4	3	3	4	5	5	5	4	4	3	4	4	5	5	5	4	4	5	4	126
683	2	1	23	2	1	2	1	1	2	3	3	2	2	3	4	4	4	4	4	4	1	1	1	1	1	1	5	5	5	5	5	5	1	1	4	5	5	5	96
684	2	1	25	3	2	1	2	2	1	2	3	3	2	4	5	4	3	2	1	2	2	1	2	3	4	5	5	4	2	1	3	5	1	2	4	1	4	5	86
685	2	1	31	3	2	2	1	2	5	5	5	5	5	5	5	4	4	4	5	5	4	4	5	5	5	5	4	1	1	1	4	1	1	4	1	4	1	5	113
686	2	1	24	3	2	1	2	2	5	4	4	2	2	1	5	5	4	5	3	3	4	3	3	4	3	4	3	3	3	3	4	3	2	3	2	3	4	5	102
687	2	1	24	3	2	2	1	2	4	5	5	4	4	4	4	4	3	4	3	4	5	5	4	5	4	4	5	4	4	5	4	4	3	3	2	4	4	5	122
688	2	1	28	3	1	2	1	2	5	5	5	5	3	4	5	4	3	4	5	5	5	5	5	5	5	5	4	1	1	1	1	1	3	4	2	2	1	5	109
689	2	1	31	3	2	2	1	2	3	3	2	4	2	4	3	4	4	3	3	4	3	4	2	3	4	4	5	2	3	4	3	4	3	4	3	2	4	5	101
690	2	2	37	3	2	1	2	3	4	3	4	5	4	5	5	3	4	3	4	3	4	4	3	4	3	4	3	4	5	4	5	4	3	4	3	5	4	5	118
691	2	1	24	3	2	1	1	2	3	4	4	3	3	5	5	3	4	3	4	3	4	5	4	3	5	3	5	3	2	2	3	1	3	4	4	2	2	5	104
692	2	3	60	2	2	2	2	2	4	3	4	5	3	4	4	3	4	5	3	4	4	3	4	5	3	4	4	3	4	5	3	4	3	4	4	3	4	5	115
693	1	2	32	3	2	1	1	2	2	3	3	4	3	4	3	5	4	3	5	4	3	5	3	3	4	4	3	4	3	4	3	4	3	5	3	3	3	5	108
694	2	1	19	3	2	1	1	2	4	4	4	4	4	5	5	3	2	2	3	3	4	4	3	3	4	4	3	3	3	3	5	5	3	5	3	5	4	5	112
695	1	2	37	2	2	1	2	2	4	3	4	5	4	3	4	3	4	5	4	3	4	3	3	4	5	5	4	3	3	4	5	5	4	3	4	3	3	5	116
696	1	1	26	3	2	1	2	3	4	4	3	5	5	3	4	4	5	3	4	4	4	3	5	3	5	4	5	3	4	5	3	4	4	3	4	4	3	5	119
697	2	2	45	2	2	2	1	2	4	5	5	4	4	5	4	5	4	5	4	3	5	3	5	4	5	5	4	2	4	4	5	2	4	3	5	3	4	5	124
698	2	1	32	3	2	2	1	2	5	4	4	5	3	4	5	3	3	4	5	3	2	2	3	3	2	1	4	5	5	4	1	3	4	4	3	5	3	5	107
699	2	1	28	3	1	2	1	2	4	5	5	5	5	4	4	4	4	4	5	4	4	5	4	5	4	5	4	5	4	5	4	4	4	4	4	5	4	5	132
700	1	2	55	3	2	1	2	2	4	4	4	5	5	5	4	4	5	4	4	4	5	4	5	4	5	5	4	3	3	4	5	3	4	4	4	5	4	5	128
701	1	3	66	2	1	2	2	2	4	5	4	4	4	5	4	5	4	4	4	5	5	4	4	5	4	5	5	4	5	5	4	5	4	4	5	4	4	5	133
702	2	3	65	2	2	2	2	3	4	5	5	5	4	5	4	5	4	5	4	5	4	3	5	4	4	5	4	4	5	5	4	4	4	4	5	5	4	5	133
703	2	1	23	3	2	2	1	2	4	4	4	3	3	3	4	3	4	4	4	3	3	2	2	3	3	3	4	2	2	2	5	2	4	5	4	3	4	5	101
704	1	1	26	3	2	2	1	2	4	3	5	3	4	4	3	4	4	3	5	5	4	5	4	4	5	3	4	5	3	4	5	3	4	5	4	3	4	5	121
705	1	2	55	3	2	1	2	3	4	5	5	4	4	5	5	5	4	4	5	4	5	5	5	4	4	5	4	5	4	5	5	5	4	5	4	4	4	5	136
706	2	1	33	3	2	2	1	2	4	4	5	4	4	4	4	4	4	4	5	4	4	4	4	4	4	4	4	4	4	5	5	5	4	5	4	4	4	5	127
707	2	1	22	3	1	2	1	3	5	4	5	4	5	5	5	5	5	5	5	5	4	5	5	4	5	4	2	2	2	2	2	2	4	5	4	5	4	5	124
708	2	1	28	3	1	1	2	2	5	5	5	5	5	5	5	5	5	4	4	5	5	4	4	4	3	4	4	3	4	4	5	4	4	5	4	5	4	5	133
709	2	3	62	2	1	1	1	2	3	4	4	3	4	5	4	5	4	5	4	5	4	5	4	5	4	5	4	5	4	5	4	5	4	5	4	5	4	5	131
710	2	1	22	3	2	1	1	2	4	5	3	4	5	4	4	4	3	5	4	5	4	5	4	3	4	5	4	5	4	3	4	5	4	5	4	5	4	5	127
711	2	1	26	2	2	1	2	3	5	4	5	4	4	5	5	4	4	5	4	3	4	5	3	5	3	4	4	4	5	5	4	5	4	5	4	5	4	5	130
712	1	3	62	1	1	2	2	3	5	5	5	4	5	3	5	4	5	5	4	5	5	4	5	4	5	3	5	4	5	5	3	4	4	5	5	4	3	5	133
713	2	3	61	2	1	2	1	2	2	5	4	4	5	4	4	5	4	4	4	5	4	2	3	4	4	4	5	4	4	5	4	4	4	5	5	4	4	5	124
714	2	1	22	3	2	1	2	2	3	3	4	4	5	5	4	5	5	5	5	5	5	4	5	5	4	4	4	5	5	5	4	5	4	5	5	4	4	5	135
715	1	2	45	1	2	1	2	2	5	4	3	3	4	5	5	4	3	2	3	4	5	4	3	2	2	3	4	5	4	3	3	4	5	4	3	4	4	5	112
716	1	1	34	3	2	1	1	1	4	5	4	4	4	5	4	5	4	4	4	4	5	4	5	5	4	5	4	4	3	4	4	4	5	4	4	5	4	5	129
717	1	1	34	3	2	1	2	2	4	4	5	4	4	4	4	5	3	5	3	4	5	3	4	5	4	4	5	3	5	4	5	4	5	4	5	4	3	5	126
718	2	3	62	1	2	1	1	2	5	5	4	4	5	4	5	4	5	4	4	4	5	4	5	4	5	4	5	5	4	5	5	4	5	4	5	4	4	5	135
719	1	1	19	3	2	1	2	3	5	4	4	5	4	4	5	4	4	5	4	4	5	4	4	5	4	4	5	4	5	4	4	5	5	4	5	4	4	5	132
720	2	1	27	3	1	1	2	3	4	4	5	5	4	5	5	4	5	4	5	5	4	4	5	5	5	4	5	4	5	4	4	4	5	4	5	4	5	5	136
721	2	1	34	3	2	1	1	3	5	5	5	5	5	5	5	5	5	5	5	5	5	5	5	5	5	5	5	5	5	5	5	5	5	4	5	4	5	5	148
722	2	2	44	3	2	1	2	3	4	4	5	5	4	5	5	4	4	5	5	4	5	5	4	4	5	5	4	4	5	5	4	4	5	4	5	4	5	5	136
723	2	3	62	1	1	2	2	2	5	4	3	4	5	4	5	4	5	3	3	5	5	4	3	5	4	3	5	4	5	3	4	5	5	5	3	5	4	5	127
724	1	1	22	3	2	1	1	3	4	4	5	5	4	5	4	5	4	5	5	4	3	3	3	3	3	3	3	4	4	5	4	5	5	5	4	4	5	5	125
725	2	1	21	3	2	2	1	2	5	4	5	5	5	5	5	5	5	4	5	5	4	5	5	5	4	5	5	5	2	3	5	5	5	5	4	5	4	5	139
726	1	1	35	3	1	2	1	3	4	4	4	4	4	4	4	4	5	5	4	5	4	4	4	4	4	4	4	4	4	4	4	4	5	5	5	5	5	5	129
727	2	2	36	3	2	1	2	2	5	5	5	5	5	5	5	5	5	5	5	5	5	5	5	5	5	5	5	5	5	5	5	5	5	5	5	5	5	5	150
728	1	2	43	2	2	1	1	3	4	4	4	4	4	4	5	5	5	5	5	5	4	3	3	3	3	3	4	4	4	4	4	4	5	5	5	5	5	5	127
729	2	2	44	2	2	1	2	2	4	5	5	5	5	5	5	5	5	5	5	5	5	5	5	5	5	5	5	5	5	5	5	5	5	5	5	5	5	5	149
730	2	2	54	2	2	2	2	2	4	5	4	3	4	5	2	1	2	1	1	2	4	3	4	5	4	3	4	4	2	3	4	5	2	3	2	3	2	2	93
731	2	1	29	3	1	1	1	2	5	5	4	3	5	5	1	2	3	2	2	2	4	4	3	5	3	2	4	5	3	3	3	4	3	2	2	3	2	1	95
732	2	1	30	2	1	1	1	2	5	5	4	5	5	5	2	2	2	2	3	3	4	4	4	4	5	4	4	3	3	3	3	3	2	2	1	1	1	1	95
733	1	3	60	1	2	2	2	3	4	5	5	5	5	4	1	1	1	1	1	2	4	5	5	3	4	5	3	3	2	3	3	3	1	1	2	1	1	1	85
734	2	1	22	3	2	1	2	2	4	5	4	5	5	5	2	2	2	2	2	2	4	4	4	4	4	4	4	4	4	4	4	2	1	1	1	1	2	1	93
