# Supplementary material for: Psychometric properties of the Chinese version of the health behavior motivation scale: a translation and validation study
Source: Front Psychol. 2024 Jan 17;15:1279816. doi: 10.3389/fpsyg.2024.1279816 (PMC10827909; doi:10.3389/fpsyg.2024.1279816)
Supplement: SUPPLEMENTARY DATA SHEET 1 — SPSS database for the Chinese version of the health behavior motivation scale. [file Data_Sheet_1.ZIP]

Archive with 1 entries (1 files):
- original data.sav
